# Supplementary material for: A comparative study of 11 non-linear regression models highlighting autoencoder, DBN, and SVR, enhanced by SHAP importance analysis in soybean branching prediction
Source: Sci Rep. 2024 Mar 11;14:5905. doi: 10.1038/s41598-024-55243-x (PMC10928191; doi:10.1038/s41598-024-55243-x)
Supplement: Supplementary file 1 — Supplementary Information 1. [file 41598_2024_55243_MOESM1_ESM.xls]

## Sheet: Variable Ranking Importance
Feature Names	Score	variable ranking
ss715578401	0.485574	572
ss715578402	0.432432	625
ss715578403	4.19625	44
ss715578404	0.0366128	1437
ss715578406	0.867885	354
ss715578407	4.32504	39
ss715578409	0.551312	506
ss715578410	0.0833053	1241
ss715578411	0.254505	856
ss715578413	0.546232	512
ss715578417	0.362655	708
ss715578418	2.34444	95
ss715578419	1.27664	223
ss715578420	0.00726414	1699
ss715578422	0.0101991	1662
ss715578423	0.766461	401
ss715578424	0.465848	587
ss715578426	0.0994974	1184
ss715578427	0.0444436	1394
ss715578429	1.23859	229
ss715578431	0.411704	647
ss715578432	0.0172188	1589
ss715578434	0.566287	497
ss715578435	3.8254	54
ss715578436	1.11506	270
ss715578437	1.32491	218
ss715578438	1.80991	139
ss715578439	0.865342	356
ss715578441	0.121256	1127
ss715578443	1.65536e-05	1906
ss715578444	0.670793	447
ss715578446	0.487997	569
ss715578448	0.595191	482
ss715578449	0.181669	1000
ss715578452	0.847563	369
ss715578454	0.397743	661
ss715578456	0.0162658	1598
ss715578459	0.137084	1093
ss715578461	1.13583	260
ss715578462	6.39977	22
ss715578463	0.00665139	1713
ss715578465	0.00288214	1782
ss715578467	0.0206282	1549
ss715578470	0.802596	378
ss715578471	0.336588	739
ss715578472	0.453936	596
ss715578473	2.94806	70
ss715578474	0.0710389	1287
ss715578476	1.65938	159
ss715578479	0.10075	1179
ss715578480	0.222749	905
ss715578482	0.450377	602
ss715578484	0.0482807	1378
ss715578485	2.94504	72
ss715578487	0.819413	374
ss715578491	0.472299	582
ss715578492	0.632885	460
ss715578493	0.630634	461
ss715578494	0.959201	316
ss715578495	0.0857553	1229
ss715578496	3.30376	63
ss715578497	2.80772	75
ss715578498	2.41384	88
ss715578499	0.716308	425
ss715578500	0.394483	664
ss715578502	1.40017	205
ss715578503	0.0320524	1463
ss715578504	0.902965	342
ss715578505	0.069586	1293
ss715578507	2.76227	76
ss715578509	0.464751	588
ss715578511	0.102077	1177
ss715578514	0.00710938	1701
ss715578515	0.354574	718
ss715578516	0.214973	929
ss715578517	1.91976	127
ss715578519	2.02343	121
ss715578520	0.106158	1164
ss715578521	0.00694484	1706
ss715578522	0.0111792	1653
ss715578523	0.211926	937
ss715578524	0.0534953	1355
ss715578525	0.0897173	1216
ss715578526	0.0925281	1210
ss715578527	0.0204215	1551
ss715578528	1.22799	231
ss715578529	0.0785777	1257
ss715578531	0.498061	553
ss715578533	3.37342	60
ss715578536	1.42827	203
ss715578538	0.0360734	1440
ss715578540	0.030437	1471
ss715578543	0.357639	713
ss715578545	0.041749	1408
ss715578547	4.32239	40
ss715578550	0.612896	472
ss715578552	0.0225561	1533
ss715578553	0.241676	877
ss715578554	1.38914	208
ss715578556	0.0967429	1192
ss715578557	0.234993	886
ss715578558	4.03904	47
ss715578560	0.0203281	1553
ss715578563	0.0369758	1434
ss715578564	0.713048	426
ss715578566	0.0187766	1570
ss715578568	0.035581	1445
ss715578569	0.208281	942
ss715578571	1.35287	213
ss715578574	0.131394	1103
ss715578575	0.000551166	1854
ss715578576	0.330358	751
ss715578578	0.369846	698
ss715578579	0.115395	1141
ss715578580	0.186608	988
ss715578581	3.91536	51
ss715578582	0.0516412	1364
ss715578583	0.114518	1143
ss715578584	1.55727	173
ss715578586	0.310158	773
ss715578587	3.50591	58
ss715578589	1.19191	241
ss715578590	0.203652	951
ss715578592	0.381171	682
ss715578593	0.124271	1118
ss715578594	0.00325466	1771
ss715578596	0.759933	408
ss715578603	0.163994	1042
ss715578604	1.05156	286
ss715578606	2.46187	84
ss715578608	1.63594	161
ss715578610	0.163972	1043
ss715578613	0.254499	857
ss715578619	1.00313	302
ss715578621	0.307257	779
ss715578622	0.933956	326
ss715578627	0.944857	320
ss715578628	6.36599	23
ss715578630	0.00861	1680
ss715578631	0.026435	1502
ss715578633	17.2415	8
ss715578635	1.54444	177
ss715578636	0.298578	795
ss715578637	0.154549	1061
ss715578639	0.148984	1069
ss715578640	2.30564	99
ss715578642	1.14785	255
ss715578643	1.45932	195
ss715578644	0.596586	481
ss715578645	1.60995	167
ss715578647	0.0122453	1642
ss715578648	0.0165972	1595
ss715578650	0.703702	430
ss715578652	0.456853	595
ss715578656	0.0146828	1613
ss715578657	0.0378075	1429
ss715578662	1.20207	237
ss715578665	0.230274	891
ss715578667	0.032521	1461
ss715578669	0.024671	1516
ss715578670	1.42445	204
ss715578673	0.0749864	1272
ss715578674	0.182428	996
ss715578675	1.06708	283
ss715578680	0.135945	1095
ss715578681	0.211884	938
ss715578682	0.183285	993
ss715578683	2.30129	100
ss715578686	0.206343	947
ss715578689	1.38168	210
ss715578691	0.939893	322
ss715578693	0.374745	693
ss715578694	0.410572	648
ss715578695	0.0618575	1325
ss715578698	2.54877	80
ss715578699	0.442452	612
ss715578701	0.273942	833
ss715578702	0.243667	871
ss715578703	0.801899	380
ss715578704	0.333758	746
ss715578705	0.00183125	1807
ss715578706	0.115254	1142
ss715578707	0.70088	433
ss715578708	0.0679433	1303
ss715578709	0.960801	315
ss715578711	0.0319279	1465
ss715578714	0.00288709	1781
ss715578716	1.66789	156
ss715578717	6.12322	26
ss715578718	0.112242	1149
ss715578722	0.00102274	1836
ss715578723	1.01629	299
ss715578726	0.787758	390
ss715578728	0.143855	1078
ss715578729	0.0182133	1577
ss715578730	7.24275	19
ss715578731	0.640449	455
ss715578732	0.195179	968
ss715578733	2.22606	109
ss715578734	0.129721	1109
ss715578735	0.186933	987
ss715578739	0.00535708	1738
ss715578743	0.422523	640
ss715578745	0.937088	323
ss715578746	1.52644	182
ss715578750	4.22963e-05	1897
ss715578751	1.52524	183
ss715578752	0.103418	1169
ss715578754	1.04399	290
ss715578755	0.785023	392
ss715578756	0.0824691	1246
ss715578757	0.19648	967
ss715578758	0.784991	393
ss715578759	0.00858687	1681
ss715578762	0.0470581	1380
ss715578763	0.280839	820
ss715578764	0.033198	1457
ss715578766	0.00641455	1721
ss715578768	0.516798	536
ss715578770	2.19263	112
ss715578771	0.216897	925
ss715578772	2.02607	120
ss715578773	4.38307	38
ss715578774	0.760062	407
ss715578777	1.7321	149
ss715578779	0.226196	898
ss715578780	4.65809	32
ss715578781	0.00742273	1697
ss715578782	0.0737119	1278
ss715578784	0.0198761	1557
ss715578786	1.81923	136
ss715578787	0.0592215	1333
ss715578788	177.236	2
ss715578789	1.72607e-06	1914
ss715578790	0.403973	658
ss715578792	0.00951754	1667
ss715578793	1.83602	134
ss715578794	0.654418	451
ss715578795	0.0105444	1658
ss715578797	0.488087	568
ss715578798	0.000201976	1880
ss715578799	4.61866	34
ss715578801	4.45982	36
ss715578803	0.105315	1166
ss715578804	0.339303	735
ss715578805	0.851024	365
ss715578809	0.000494055	1857
ss715578810	3.58976	57
ss715578812	0.309769	774
ss715578815	0.263279	847
ss715578816	1.20944	234
ss715578817	6.87509	20
ss715578818	105.956	3
ss715578820	1.15534	250
ss715578822	0.580235	486
ss715578823	0.0175855	1583
ss715578824	0.0163005	1597
ss715578825	1.43941	200
ss715578826	1.61068	166
ss715578827	9.36406	14
ss715578828	0.0559513	1343
ss715578829	0.674606	445
ss715578831	0.0034543	1766
ss715578832	0.807356	376
ss715578835	0.0288824	1488
ss715578837	0.126317	1114
ss715578838	4.21155	43
ss715578840	0.133553	1100
ss715578842	0.094745	1201
ss715578843	0.308213	777
ss715578844	0.00948663	1668
ss715578845	0.231129	889
ss715578846	0.117538	1132
ss715578848	0.541091	514
ss715578851	0.288098	809
ss715578852	0.0209563	1547
ss715578853	0.102751	1170
ss715578855	0.523985	526
ss715578856	1.18437	242
ss715578857	0.0245119	1519
ss715578858	0.19106	981
ss715578859	1.11993	267
ss715578860	0.0385872	1421
ss715578861	1.16548	247
ss715578862	0.431015	628
ss715578863	1.73956	148
ss715578865	1.86645e-07	1916
ss715578866	0.249909	865
ss715578870	0.00782623	1690
ss715578871	1.82966	135
ss715578872	0.458826	592
ss715578874	4.31268	42
ss715578875	0.0103517	1661
ss715578876	0.0700668	1290
ss715578877	0.0255911	1510
ss715578879	2.30808	98
ss715578882	0.0119774	1644
ss715578883	0.749969	415
ss715578885	2.50849	82
ss715578886	0.508335	545
ss715578887	3.86336	53
ss715578888	0.5528	504
ss715578890	0.441083	614
ss715578891	1.36232	211
ss715578893	0.0124712	1640
ss715578894	14.6814	11
ss715578896	0.802998	377
ss715578898	0.532182	521
ss715578900	0.139479	1087
ss715578901	0.486243	571
ss715578902	0.176692	1014
ss715578904	0.027195	1501
ss715578907	2.28395	102
ss715578908	0.0195205	1564
ss715578909	0.032432	1462
ss715578911	0.860424	360
ss715578913	0.16747	1034
ss715578915	1.69043	152
ss715578918	0.19129	980
ss715578920	0.399911	660
ss715578921	1.13486	262
ss715578923	427.44	1
ss715578924	1.02118	296
ss715578926	0.182158	997
ss715578927	0.197693	963
ss715578929	0.206292	948
ss715578931	0.214502	931
ss715578932	0.0193932	1565
ss715578933	0.838545	370
ss715578935	0.00661922	1715
ss715578938	0.0927315	1209
ss715578940	0.279921	825
ss715578941	0.507486	546
ss715578942	2.28921	101
ss715578946	0.00225708	1795
ss715578950	0.476211	579
ss715578951	0.0346083	1449
ss715578952	0.577204	487
ss715578953	0.00010688	1890
ss715578954	1.04605	288
ss715578957	0.0197674	1560
ss715578958	0.00230602	1792
ss715578959	2.381	93
ss715578960	41.1936	6
ss715578961	0.0159014	1600
ss715578962	0.404566	656
ss715578963	0.241209	878
ss715578964	0.622175	465
ss715578965	2.04124	119
ss715578966	0.000837666	1845
ss715578967	2.8075e-05	1903
ss715578969	0.385096	676
ss715578971	0.0986051	1187
ss715578972	0.393315	666
ss715578973	4.74226	30
ss715578975	0.0127025	1637
ss715578976	0.83019	372
ss715578979	0.156226	1056
ss715578980	0.786216	391
ss715578981	0.218017	918
ss715578982	0.911222	338
ss715578983	0.162984	1045
ss715578984	0.691206	436
ss715578985	0.00867599	1679
ss715578986	3.95466	49
ss715578987	0.227816	897
ss715578989	0.656589	449
ss715578991	0.224755	901
ss715578992	0.795947	382
ss715578993	0.329686	752
ss715578994	1.88666e-06	1913
ss715578995	0.341964	733
ss715578997	0.027572	1500
ss715578999	6.3746e-06	1909
ss715579001	0.181051	1003
ss715579002	5.40587	27
ss715579004	0.280761	822
ss715579005	0.0865372	1225
ss715579006	1.47189	191
ss715579007	0.849167	367
ss715579008	0.0298089	1478
ss715579009	1.09497	274
ss715579010	0.22593	899
ss715579011	3.98762	48
ss715579012	3.33055	61
ss715579013	0.779695	397
ss715579015	0.000318834	1871
ss715579017	0.118331	1131
ss715579018	3.2596	65
ss715579021	1.16328	248
ss715579022	0.996328	303
ss715579023	0.476843	578
ss715579026	0.00650126	1718
ss715579027	0.0543379	1350
ss715579028	0.000982943	1838
ss715579029	0.268259	840
ss715579030	0.903359	341
ss715579032	0.293292	799
ss715579033	0.49651	556
ss715579034	0.0166512	1594
ss715579035	0.154426	1062
ss715579036	0.0012174	1828
ss715579037	0.00367512	1762
ss715579038	0.00936063	1670
ss715579039	0.0831139	1243
ss715579040	0.79168	387
ss715579042	0.0625946	1322
ss715579043	0.113961	1145
ss715579044	0.0942767	1206
ss715579047	0.17882	1008
ss715579048	0.123516	1122
ss715579051	1.04013	291
ss715579052	0.293814	798
ss715579053	0.420558	641
ss715579054	0.0742231	1275
ss715579055	0.411877	646
ss715579057	0.00578495	1730
ss715579059	0.0538769	1351
ss715579060	1.44438	199
ss715579064	0.324371	757
ss715579065	0.304283	783
ss715579066	2.19569	111
ss715579067	0.289399	803
ss715579069	0.00461386	1752
ss715579072	0.964726	314
ss715579075	0.817801	375
ss715579077	0.287795	810
ss715579078	0.0966434	1194
ss715579080	0.573605	489
ss715579081	0.0298651	1476
ss715579084	0.000408779	1864
ss715579085	0.220732	913
ss715579086	0.0739192	1277
ss715579087	0.231519	888
ss715579088	1.4941	187
ss715579089	1.55326	174
ss715579090	0.102268	1173
ss715579095	0.0251301	1513
ss715579098	0.489201	567
ss715579099	0.0947027	1202
ss715579100	3.77098	55
ss715579101	0.282953	816
ss715579102	0.000426148	1862
ss715579103	0.0257148	1506
ss715579104	0.0290877	1484
ss715579105	0.521899	529
ss715579106	0.0133369	1625
ss715579107	0.860693	359
ss715579109	0.30204	788
ss715579110	0.156573	1054
ss715579112	0.102708	1171
ss715579113	0.503929	550
ss715579114	1.2563	228
ss715579115	0.0653359	1311
ss715579116	0.0557706	1345
ss715579117	0.246916	868
ss715579118	1.76897	145
ss715579122	0.0814239	1248
ss715579123	1.1057	272
ss715579124	0.181913	998
ss715579125	0.277899	827
ss715579126	0.0640157	1314
ss715579127	0.150301	1066
ss715579128	0.180208	1005
ss715579129	0.965736	313
ss715579130	0.337168	738
ss715579131	0.721812	422
ss715579132	0.000117205	1888
ss715579135	6.14253	25
ss715579138	2.42093	87
ss715579139	0.247566	866
ss715579140	0.042345	1404
ss715579141	3.22509	67
ss715579142	0.38193	680
ss715579143	0.0221495	1535
ss715579145	0.0244242	1520
ss715579146	0.34716	726
ss715579147	0.123689	1120
ss715579148	0.000355293	1869
ss715579149	1.8591	132
ss715579151	1.45359	197
ss715579152	0.366269	705
ss715579153	0.0034293	1768
ss715579154	1.00506	301
ss715579155	0.134054	1098
ss715579156	0.229353	894
ss715579157	0.879821	349
ss715579158	0.898184	344
ss715579159	0.0327732	1458
ss715579162	0.25581	852
ss715579163	0.201953	955
ss715579164	1.02877	294
ss715579165	0.406412	653
ss715579168	0.573269	490
ss715579170	0.135045	1097
ss715579171	0.207364	944
ss715579173	0.0279525	1497
ss715579174	2.71377	78
ss715579175	0.137541	1091
ss715579176	0.930497	328
ss715579177	0.0115619	1649
ss715579178	0.771935	399
ss715579180	1.22972	230
ss715579181	2.32866	96
ss715579182	0.0088153	1676
ss715579183	0.101478	1178
ss715579184	0.201219	958
ss715579185	9.0877e-05	1891
ss715579186	0.327068	753
ss715579187	0.241864	875
ss715579188	0.000109187	1889
ss715579191	0.526	524
ss715579192	0.376341	689
ss715579193	69.4681	5
ss715579194	1.26189	224
ss715579196	0.988133	306
ss715579197	0.319297	765
ss715579198	2.40172	91
ss715579199	0.114346	1144
ss715579200	3.31993	62
ss715579201	0.06544	1309
ss715579202	0.62453	464
ss715579203	0.0133212	1627
ss715579204	0.316893	770
ss715579211	0.448499	606
ss715579212	0.0770113	1265
ss715579213	1.93847	126
ss715579214	0.95188	318
ss715579215	0.501484	552
ss715579216	0.151776	1064
ss715579217	0.255044	855
ss715579220	0.0448347	1392
ss715579221	2.08674	116
ss715579222	1.09189	275
ss715579223	0.0960829	1197
ss715579224	0.326619	755
ss715579225	0.448471	607
ss715579226	0.472748	581
ss715579227	0.011454	1651
ss715579228	0.00285931	1783
ss715579229	0.13331	1101
ss715579230	0.369238	699
ss715579231	0.0767238	1266
ss715579232	0.199122	961
ss715579233	0.295421	797
ss715579234	0.332761	748
ss715579235	0.0155518	1601
ss715579236	0.181143	1002
ss715579237	0.00094337	1839
ss715579238	0.18159	1001
ss715579239	1.06714	282
ss715579240	0.929607	329
ss715579241	0.881786	348
ss715579242	1.90473	129
ss715579243	0.00482287	1749
ss715579244	0.0954607	1199
ss715579246	0.70295	431
ss715579249	1.35534	212
ss715579252	0.0921753	1212
ss715579253	0.045077	1389
ss715579254	2.35927	94
ss715579255	0.320855	761
ss715579256	5.03886	29
ss715579257	0.456863	594
ss715579258	0.268547	839
ss715579259	1.00901	300
ss715579260	0.224055	902
ss715579265	86.1436	4
ss715579268	2.27282	103
ss715579269	0.630018	462
ss715579270	1.91194	128
ss715579272	0.0126477	1638
ss715579273	0.766036	402
ss715579274	0.93553	324
ss715579276	0.0734576	1281
ss715579278	1.16097	249
ss715579279	0.270794	836
ss715579281	0.377549	687
ss715579282	2.80574e-05	1904
ss715579283	0.0185485	1575
ss715579284	0.566599	495
ss715579285	0.172979	1024
ss715579286	2.8471e-05	1902
ss715579287	0.000284289	1875
ss715579288	0.138625	1088
ss715579290	0.921575	332
ss715579291	0.177551	1011
ss715579292	1.39014	207
ss715579293	0.00395636	1761
ss715579294	0.0152883	1603
ss715579295	0.0064736	1720
ss715579297	0.0999765	1181
ss715579298	1.77554	141
ss715579299	7.69538e-05	1893
ss715579300	0.416934	642
ss715579302	0.37174	697
ss715579303	0.155884	1058
ss715579304	0.532847	520
ss715579307	0.337992	737
ss715579308	0.783635	395
ss715579310	0.266375	842
ss715579311	0.600794	479
ss715579312	0.489245	566
ss715579313	1.49769	185
ss715579314	0.00121749	1827
ss715579315	0.222524	906
ss715579316	0.0788398	1255
ss715579317	0.00455767	1754
ss715579318	0.179091	1007
ss715579320	0.0718045	1284
ss715579323	1.1695	245
ss715579324	1.16987	244
ss715579325	0.0855149	1232
ss715579326	0.0127332	1636
ss715579327	2.38476	92
ss715579328	0.827074	373
ss715579329	2.84882e-05	1901
ss715579330	3.92989	50
ss715579332	1.39661	206
ss715579333	3.37941	59
ss715579335	3.28284	64
ss715579336	1.26099	225
ss715579337	0.0751792	1271
ss715579338	0.172054	1028
ss715579343	3.13051	68
ss715579345	0.00178645	1809
ss715579347	0.684264	442
ss715579351	1.26079	226
ss715579353	1.52152	184
ss715579357	0.477759	577
ss715579360	0.373692	694
ss715579362	0.789435	388
ss715579364	0.60853	477
ss715579365	0.00155635	1818
ss715579366	1.61268	165
ss715579367	0.493273	560
ss715579368	0.000873162	1843
ss715579369	0.727418	420
ss715579371	0.735586	417
ss715579372	1.46366	194
ss715579373	0.36129	709
ss715579374	0.0963265	1195
ss715579375	0.28082	821
ss715579376	1.13527	261
ss715579377	1.14901	254
ss715579379	0.131992	1102
ss715579380	0.318383	767
ss715579382	0.00572477	1732
ss715579384	0.334839	744
ss715579385	1.67369	154
ss715579386	0.00762772	1692
ss715579387	0.914939	336
ss715579389	0.0146836	1612
ss715579390	1.15462	251
ss715579392	0.449514	604
ss715579393	0.00667188	1712
ss715579394	1.0731e-05	1908
ss715579397	0.495147	559
ss715579398	0.389659	671
ss715579400	0.00617672	1727
ss715579403	0.798713	381
ss715579404	0.059106	1334
ss715579407	0.763631	405
ss715579408	4.48208	35
ss715579409	1.59971	168
ss715579410	0.230171	892
ss715579411	0.978039	310
ss715579412	0.161175	1048
ss715579413	0.00309912	1776
ss715579414	0.0743	1274
ss715579416	0.430356	630
ss715579417	0.0531252	1358
ss715579418	0.0344109	1451
ss715579419	0.217627	923
ss715579420	0.515747	538
ss715579421	4.38936	37
ss715579423	0.716614	423
ss715579424	0.356098	716
ss715579425	0.637782	457
ss715579426	0.8797	350
ss715579427	0.194569	970
ss715579428	0.0868124	1223
ss715579429	0.908788	339
ss715579430	0.404482	657
ss715579431	0.00456689	1753
ss715579432	1.61734	164
ss715579434	0.194783	969
ss715579436	0.0855299	1231
ss715579437	0.57112	493
ss715579441	0.00360124	1763
ss715579443	1.11596	268
ss715579444	1.86538	131
ss715579445	0.00194826	1803
ss715579447	0.0127907	1635
ss715579448	0.217747	922
ss715579449	0.390305	669
ss715579450	0.546554	511
ss715579451	0.255416	854
ss715579454	2.83013	74
ss715579455	0.203091	953
ss715579456	0.877346	351
ss715579457	0.884304	347
ss715579459	0.290716	801
ss715579460	0.0256726	1508
ss715579461	0.604657	478
ss715579462	0.0063975	1722
ss715579463	0.381377	681
ss715579464	0.0150453	1606
ss715579465	1.34454	215
ss715579467	0.112132	1150
ss715579468	1.08466	276
ss715579469	1.45491	196
ss715579470	0.0505824	1370
ss715579471	0.365975	706
ss715579472	0.725644	421
ss715579475	0.205336	949
ss715579477	0.022236	1534
ss715579478	0.00452538	1756
ss715579480	0.0129304	1634
ss715579481	0.757978	410
ss715579484	0.380664	683
ss715579485	0.00324692	1772
ss715579486	0.918816	334
ss715579487	0.202812	954
ss715579488	0.213584	934
ss715579489	0.00132543	1823
ss715579490	0.366753	704
ss715579491	1.20896	235
ss715579492	1.81055	138
ss715579493	0.237062	884
ss715579494	2.26964	104
ss715579496	0.0535857	1354
ss715579497	1.98315	124
ss715579498	0.157113	1053
ss715579499	1.12959	265
ss715579500	0.217905	919
ss715579501	1.12624	266
ss715579502	0.352197	719
ss715579503	0.0170432	1591
ss715579504	0.469632	584
ss715579505	0.931015	327
ss715579508	0.580591	485
ss715579509	1.58855	170
ss715579513	0.407983	651
ss715579514	0.068847	1298
ss715579515	8.42148	17
ss715579516	0.242807	872
ss715579517	0.00303426	1778
ss715579518	0.225541	900
ss715579519	0.0289825	1487
ss715579520	0.217796	921
ss715579521	1.1115	271
ss715579523	1.7111	150
ss715579524	0.0319779	1464
ss715579525	0.000211392	1879
ss715579526	1.48519	190
ss715579527	0.00946356	1669
ss715579528	0.108832	1156
ss715579529	0.0163822	1596
ss715579530	0.0180132	1580
ss715579532	0.0521612	1362
ss715579533	0.0456101	1387
ss715579534	0.147189	1072
ss715579535	1.25918	227
ss715579536	0.300447	791
ss715579538	0.643546	454
ss715579541	2.24858	106
ss715579543	0.0332947	1456
ss715579545	0.865587	355
ss715579548	0.0833305	1240
ss715579549	1.70614	151
ss715579550	0.0369072	1435
ss715579551	0.240049	880
ss715579552	1.07237	279
ss715579553	0.683479	443
ss715579554	0.147125	1073
ss715579555	0.0210946	1546
ss715579556	8.92676	16
ss715579557	0.564809	500
ss715579558	0.038333	1424
ss715579559	0.358858	711
ss715579560	0.432042	626
ss715579566	0.333154	747
ss715579567	2.00036	123
ss715579568	0.0125274	1639
ss715579569	1.19701	239
ss715579571	0.948554	319
ss715579572	0.0848991	1235
ss715579573	0.344115	730
ss715579574	0.00342407	1769
ss715579575	0.0177685	1582
ss715579576	5.0442	28
ss715579577	0.0570256	1339
ss715579578	0.396341	662
ss715579579	0.183194	994
ss715579580	1.79426	140
ss715579581	0.00155762	1817
ss715579582	0.849064	368
ss715579583	0.247244	867
ss715579584	16.1282	10
ss715579585	0.0255317	1511
ss715579586	0.000363414	1867
ss715579587	0.34583	727
ss715579591	0.935412	325
ss715579592	0.171009	1030
ss715579593	0.115615	1139
ss715579594	0.00125982	1825
ss715579595	0.482727	575
ss715579596	0.0445392	1393
ss715579597	0.00707693	1703
ss715579598	0.0283866	1489
ss715579599	0.288411	807
ss715579600	0.141537	1082
ss715579601	0.0184322	1576
ss715579603	0.297399	796
ss715579604	0.178123	1010
ss715579605	0.0533117	1356
ss715579606	0.393311	667
ss715579607	0.5559	502
ss715579608	0.0570065	1340
ss715579610	0.309534	775
ss715579613	0.254041	859
ss715579614	0.0448411	1391
ss715579618	0.639605	456
ss715579620	0.511101	543
ss715579621	1.1658	246
ss715579623	0.14631	1074
ss715579626	0.00552173	1736
ss715579629	0.277285	829
ss715579630	0.709365	427
ss715579634	0.0174295	1586
ss715579635	0.018767	1572
ss715579636	0.860183	362
ss715579637	0.728118	419
ss715579639	0.517809	535
ss715579640	0.288387	808
ss715579641	0.0344233	1450
ss715579642	0.109379	1155
ss715579644	0.000752703	1847
ss715579645	0.707818	429
ss715579646	0.28151	818
ss715579647	1.49321	188
ss715579648	0.0909583	1215
ss715579650	0.210499	939
ss715579651	1.68038	153
ss715579652	0.0161333	1599
ss715579653	0.551299	507
ss715579654	0.974571	311
ss715579656	0.0659853	1306
ss715579659	0.618165	468
ss715579660	1.66639	157
ss715579661	0.0601824	1332
ss715579662	0.218264	917
ss715579664	0.00229278	1794
ss715579665	0.373347	696
ss715579666	0.320089	762
ss715579668	0.621205	466
ss715579669	1.19413	240
ss715579670	0.491152	562
ss715579672	0.0141081	1618
ss715579673	0.394098	665
ss715579674	1.88642	130
ss715579675	0.0301521	1472
ss715579677	0.870553	353
ss715579678	0.350952	721
ss715579679	0.0238485	1525
ss715579681	0.165851	1038
ss715579682	0.106216	1163
ss715579683	0.238102	882
ss715579684	0.0298345	1477
ss715579688	0.440096	616
ss715579689	0.53546	519
ss715579693	0.0788643	1254
ss715579695	0.690757	439
ss715579697	3.00972e-05	1900
ss715579698	0.0359293	1441
ss715579699	0.127188	1112
ss715579700	0.189036	986
ss715579701	1.30707	219
ss715579702	0.383467	678
ss715579703	0.973974	312
ss715579704	1.48994	189
ss715579705	0.125748	1115
ss715579706	0.111574	1151
ss715579710	0.0215318	1540
ss715579712	0.309176	776
ss715579714	1.07235	280
ss715579716	0.163141	1044
ss715579717	0.105668	1165
ss715579718	0.444991	608
ss715579719	0.379291	685
ss715579720	0.566561	496
ss715579721	0.572392	491
ss715579723	0.490045	565
ss715579725	0.0567788	1341
ss715579726	2.94607	71
ss715579727	3.88987e-06	1912
ss715579729	0.159545	1049
ss715579731	0.0095826	1666
ss715579732	0.0200301	1555
ss715579733	13.9343	12
ss715579734	0.278523	826
ss715579736	0.0803329	1251
ss715579738	0.216495	926
ss715579739	0.158123	1052
ss715579740	0.171966	1029
ss715579741	0.320048	763
ss715579742	1.05597	285
ss715579743	0.5307	522
ss715579744	0.0867399	1224
ss715579745	0.404624	655
ss715579747	0.194266	973
ss715579749	0.167022	1037
ss715579751	0.040577	1414
ss715579752	0.0632954	1317
ss715579754	1.13654	259
ss715579755	0.0946871	1203
ss715579759	0.0211795	1543
ss715579760	0.00837016	1683
ss715579763	0.299835	793
ss715579764	0.525563	525
ss715579765	0.0174136	1587
ss715579766	0.037702	1431
ss715579767	0.222124	907
ss715579768	0.0994996	1183
ss715579769	4.10051	45
ss715579770	0.0966526	1193
ss715579771	0.792931	384
ss715579772	0.21836	916
ss715579777	0.126835	1113
ss715579778	0.00354111	1764
ss715579779	0.375572	690
ss715579780	0.0940783	1207
ss715579782	0.130289	1107
ss715579783	0.0395148	1419
ss715579784	1.14302	256
ss715579786	4.10842e-05	1898
ss715579787	0.0465668	1382
ss715579788	0.209419	941
ss715579789	0.0260626	1504
ss715579790	0.400354	659
ss715579791	0.0501923	1371
ss715579792	0.017039	1592
ss715579793	0.0631994	1318
ss715579797	0.0506605	1369
ss715579799	0.0967629	1191
ss715579800	0.00474462	1751
ss715579801	0.00513064	1743
ss715579802	0.457198	593
ss715579803	0.690951	438
ss715579804	1.81826	137
ss715579805	0.201487	956
ss715579806	0.110162	1152
ss715579807	0.627704	463
ss715579808	0.00104836	1834
ss715579809	0.00322155	1773
ss715579811	0.124826	1117
ss715579812	0.483608	574
ss715579813	2.17446	113
ss715579814	0.0707279	1288
ss715579815	0.123854	1119
ss715579816	1.44686	198
ss715579817	0.148	1070
ss715579818	0.0152404	1604
ss715579820	0.690623	440
ss715579822	0.00671704	1711
ss715579825	0.0611126	1329
ss715579826	0.647868	453
ss715579827	0.539544	515
ss715579828	0.155565	1059
ss715579829	0.0383118	1425
ss715579830	0.0694519	1296
ss715579832	0.427504	634
ss715579833	0.0175718	1584
ss715579834	0.0022179	1797
ss715579835	0.413544	645
ss715579836	0.00755808	1695
ss715579838	1.59643	169
ss715579839	0.380512	684
ss715579840	0.00629858	1725
ss715579841	1.03497	292
ss715579842	0.17304	1023
ss715579843	0.694397	435
ss715579844	0.530073	523
ss715579845	0.386853	673
ss715579846	1.53285	180
ss715579847	0.0489476	1374
ss715579848	0.0115384	1650
ss715579850	0.217182	924
ss715579851	0.57484	488
ss715579853	0.141248	1083
ss715579855	2.05098	118
ss715579856	1.02755	295
ss715579857	0.861127	358
ss715579858	0.683374	444
ss715579861	0.0422156	1405
ss715579862	0.0195716	1563
ss715579863	3.69303	56
ss715579864	0.02971	1479
ss715579865	0.0946079	1204
ss715579868	0.467311	585
ss715579871	0.428878	633
ss715579872	0.984512	307
ss715579877	0.257851	851
ss715579878	0.18925	984
ss715579879	0.900374	343
ss715579880	0.00893152	1675
ss715579881	0.76111	406
ss715579882	0.515706	539
ss715579884	0.0846606	1236
ss715579885	0.516554	537
ss715579886	0.303975	785
ss715579888	0.0792781	1253
ss715579889	0.0629902	1319
ss715579890	0.0449521	1390
ss715579891	0.520582	531
ss715579892	0.0458826	1385
ss715579893	0.000196529	1881
ss715579894	0.890057	346
ss715579895	1.54984	175
ss715579896	0.332527	749
ss715579897	0.113377	1146
ss715579898	0.0151459	1605
ss715579899	0.43554	623
ss715579900	0.451426	599
ss715579901	0.944357	321
ss715579902	0.0806266	1249
ss715579903	0.265877	843
ss715579904	1.06653	284
ss715579907	0.238853	881
ss715579908	0.451669	598
ss715579909	0.369214	700
ss715579911	0.0220713	1536
ss715579913	0.764444	404
ss715579914	0.00266337	1787
ss715579916	2.25942	105
ss715579917	0.104932	1167
ss715579920	0.0116457	1648
ss715579921	0.130092	1108
ss715579923	0.140138	1085
ss715579925	0.000568309	1852
ss715579927	0.522256	528
ss715579931	1.4951	186
ss715579933	0.0346317	1448
ss715579934	0.0396349	1418
ss715579935	0.000176066	1882
ss715579936	0.00478254	1750
ss715579937	0.357156	715
ss715579938	1.54575	176
ss715579940	0.075658	1269
ss715579941	0.343777	731
ss715579942	16.7829	9
ss715579945	0.0842799	1238
ss715579946	0.0197162	1561
ss715579947	1.03423	293
ss715579948	0.340901	734
ss715579949	0.00623115	1726
ss715579950	0.91468	337
ss715579951	0.179399	1006
ss715579956	1.35068	214
ss715579958	0.174315	1020
ss715579959	0.00100085	1837
ss715579960	1.5283	181
ss715579961	0.0278195	1498
ss715579962	0.155085	1060
ss715579963	0.695117	434
ss715579964	0.0855672	1230
ss715579966	0.000719191	1848
ss715579969	0.920515	333
ss715579970	0.00663576	1714
ss715579971	0.129253	1110
ss715579972	0.553136	503
ss715579973	0.616615	469
ss715579974	1.07431	278
ss715579975	0.0216836	1537
ss715579976	0.0711374	1286
ss715579977	0.1729	1025
ss715579978	0.229466	893
ss715579980	0.0526281	1361
ss715579983	0.466698	586
ss715579984	0.471176	583
ss715579985	0.0236483	1528
ss715579987	0.00144102	1819
ss715579988	0.00649813	1719
ss715579991	0.408986	649
ss715579992	2.23269	107
ss715579993	0.511338	542
ss715579995	0.0827199	1245
ss715579996	0.593509	484
ss715579997	1.74283	147
ss715579998	0.162726	1046
ss715579999	0.174362	1019
ss715580000	0.135116	1096
ss715580002	1.65956	158
ss715580003	0.0418262	1407
ss715580004	0.733812	418
ss715580005	0.314103	771
ss715580006	0.233792	887
ss715580008	0.264507	846
ss715580010	0.123184	1123
ss715580012	0.438583	618
ss715580013	0.838544	371
ss715580014	0.0496891	1373
ss715580015	0.0415595	1410
ss715580018	0.112361	1148
ss715580021	0.422925	639
ss715580022	0.536799	518
ss715580023	2.31998	97
ss715580024	0.0143481	1614
ss715580025	2.12065	115
ss715580026	0.0418349	1406
ss715580028	0.205084	950
ss715580029	0.789301	389
ss715580030	0.31956	764
ss715580032	0.0589204	1335
ss715580033	2.75251	77
ss715580035	0.0372431	1433
ss715580036	0.0191184	1568
ss715580037	0.0281346	1495
ss715580038	0.087063	1220
ss715580039	0.0531249	1359
ss715580042	0.0468427	1381
ss715580043	0.042501	1401
ss715580045	0.56576	498
ss715580046	0.538817	516
ss715580047	0.0787823	1256
ss715580048	2.86773	73
ss715580049	1.29633	221
ss715580050	0.546643	510
ss715580052	0.436491	621
ss715580055	2.2148	110
ss715580056	0.376641	688
ss715580057	0.0377579	1430
ss715580059	0.00608633	1728
ss715580064	0.358461	712
ss715580065	0.464307	590
ss715580066	0.203335	952
ss715580069	0.00656242	1717
ss715580070	0.170822	1031
ss715580071	0.99125	304
ss715580073	0.242728	873
ss715580075	0.344705	729
ss715580080	8.5997e-05	1892
ss715580081	0.565001	499
ss715580082	0.164553	1041
ss715580083	2.06407	117
ss715580084	0.019805	1558
ss715580085	2.14355e-05	1905
ss715580088	0.00696808	1704
ss715580090	0.057335	1337
ss715580091	1.01753	298
ss715580092	0.980592	309
ss715580093	0.345574	728
ss715580094	1.27961	222
ss715580098	0.024552	1517
ss715580099	0.0962521	1196
ss715580100	0.207236	945
ss715580101	0.474016	580
ss715580103	0.156365	1055
ss715580104	0.041244	1411
ss715580105	0.350783	722
ss715580106	0.0207813	1548
ss715580107	0.0859279	1228
ss715580109	0.0776247	1261
ss715580111	0.0626303	1320
ss715580112	2.57211	79
ss715580113	0.0299773	1474
ss715580114	1.84791	133
ss715580115	5.39196e-06	1910
ss715580116	0.0930444	1208
ss715580117	1.46469	193
ss715580119	1.4668	192
ss715580120	0.15864	1051
ss715580123	1.06756	281
ss715580125	0.357411	714
ss715580126	0.442464	611
ss715580128	0.0104855	1659
ss715580131	0.0864268	1226
ss715580132	0.0804156	1250
ss715580134	0.269724	837
ss715580135	0.791713	386
ss715580136	0.633087	459
ss715580137	0.09723	1189
ss715580138	0.0441239	1395
ss715580139	0.116698	1136
ss715580140	0.0016404	1815
ss715580142	0.486924	570
ss715580143	0.611838	473
ss715580144	0.0625053	1323
ss715580146	0.155905	1057
ss715580148	0.277651	828
ss715580149	0.119441	1129
ss715580150	0.518436	534
ss715580151	0.00798554	1686
ss715580152	0.307174	780
ss715580153	0.634856	458
ss715580154	1.17437	243
ss715580158	0.0367744	1436
ss715580159	0.115472	1140
ss715580160	1.56765	171
ss715580161	1.75974	146
ss715580162	0.740038	416
ss715580163	0.759024	409
ss715580165	0.0477854	1379
ss715580166	0.651972	452
ss715580167	0.0735402	1280
ss715580169	0.000358455	1868
ss715580170	0.701558	432
ss715580171	0.0325545	1460
ss715580173	1.1016	273
ss715580174	0.130741	1105
ss715580177	0.519624	532
ss715580180	1.77257	144
ss715580181	0.000815449	1846
ss715580182	2.49711	83
ss715580183	0.0238184	1526
ss715580184	0.0113224	1652
ss715580186	0.303449	786
ss715580187	0.31273	772
ss715580188	0.32133	760
ss715580191	0.437667	619
ss715580192	0.0878343	1218
ss715580195	0.00881418	1677
ss715580198	0.270867	835
ss715580199	0.755014	412
ss715580200	0.31907	766
ss715580203	0.375143	691
ss715580207	1.43485	201
ss715580208	0.334562	745
ss715580209	0.00880951	1678
ss715580210	0.137446	1092
ss715580212	0.000519641	1856
ss715580213	0.109801	1153
ss715580214	0.322875	759
ss715580215	0.497226	555
ss715580217	2.403	90
ss715580218	0.0854398	1233
ss715580219	2.1264	114
ss715580220	0.779352	398
ss715580221	1.43406	202
ss715580222	0.754753	413
ss715580224	0.691151	437
ss715580225	0.490271	564
ss715580226	0.0247366	1515
ss715580229	0.18045	1004
ss715580230	0.000137831	1885
ss715580232	0.609235	476
ss715580233	1.63141	163
ss715580234	0.149848	1068
ss715580235	0.00344304	1767
ss715580236	0.000465595	1860
ss715580237	0.512222	541
ss715580238	0.00206492	1800
ss715580241	8.73805e-08	1917
ss715580243	4.01074e-09	1918
ss715580244	0.173228	1022
ss715580245	0.432761	624
ss715580246	0.0107548	1655
ss715580247	0.175343	1016
ss715580248	0.000899998	1842
ss715580250	0.374891	692
ss715580251	0.462684	591
ss715580252	0.00163751	1816
ss715580253	0.0149518	1608
ss715580254	0.300197	792
ss715580255	0.908486	340
ss715580256	0.194545	972
ss715580257	0.0216799	1538
ss715580258	0.0670781	1304
ss715580259	0.268851	838
ss715580260	0.280298	823
ss715580261	0.190193	982
ss715580262	0.0626014	1321
ss715580263	0.0283759	1490
ss715580265	1.13662	258
ss715580266	0.00219951	1799
ss715580267	0.223441	903
ss715580268	0.61386	470
ss715580269	0.221788	910
ss715580271	0.0718256	1283
ss715580272	0.0983709	1188
ss715580273	0.0104325	1660
ss715580274	0.373518	695
ss715580275	0.00522456	1741
ss715580276	0.367162	702
ss715580278	0.552223	505
ss715580279	0.672803	446
ss715580281	0.0682655	1301
ss715580282	0.0385703	1422
ss715580283	0.50976	544
ss715580284	0.0557756	1344
ss715580285	0.284294	813
ss715580286	0.029597	1482
ss715580288	0.0799777	1252
ss715580289	0.000525326	1855
ss715580290	0.104485	1168
ss715580291	0.00266519	1786
ss715580292	0.193664	975
ss715580293	0.490543	563
ss715580294	0.0775331	1262
ss715580295	0.40752	652
ss715580296	1.77485	142
ss715580298	0.00453727	1755
ss715580299	0.0316532	1466
ss715580300	0.0712842	1285
ss715580301	0.0382868	1426
ss715580302	0.31705	769
ss715580303	0.102593	1172
ss715580304	0.656236	450
ss715580305	0.0432227	1396
ss715580306	0.00224022	1796
ss715580307	0.122101	1124
ss715580308	0.00246088	1789
ss715580310	0.0404896	1415
ss715580311	0.00139903	1821
ss715580312	0.014326	1615
ss715580314	0.0138801	1621
ss715580315	0.228732	895
ss715580316	0.0214629	1541
ss715580319	0.0870457	1221
ss715580320	0.0661136	1305
ss715580322	0.0695628	1295
ss715580323	0.754151	414
ss715580324	1.34335	216
ss715580325	0.0242682	1521
ss715580326	0.265625	844
ss715580327	0.571348	492
ss715580329	0.000918926	1841
ss715580330	0.201149	959
ss715580331	0.00730616	1698
ss715580335	0.0339982	1453
ss715580336	0.464426	589
ss715580337	0.265286	845
ss715580338	0.108526	1158
ss715580339	0.0326606	1459
ss715580340	0.010928	1654
ss715580342	0.0454599	1388
ss715580343	0.00809378	1685
ss715580344	0.000559414	1853
ss715580345	0.0784557	1258
ss715580347	0.0737007	1279
ss715580349	0.388207	672
ss715580350	0.0816108	1247
ss715580351	0.49532	558
ss715580352	0.222953	904
ss715580353	0.0232789	1530
ss715580355	0.214622	930
ss715580358	0.334917	743
ss715580359	0.281356	819
ss715580360	0.450152	603
ss715580361	0.0205347	1550
ss715580362	1.13239	263
ss715580363	0.108653	1157
ss715580365	0.00505957	1744
ss715580366	0.000580016	1851
ss715580367	0.038088	1427
ss715580368	0.0197989	1559
ss715580370	0.301495	789
ss715580371	0.452978	597
ss715580376	0.0753574	1270
ss715580377	0.00313803	1775
ss715580379	0.000466567	1859
ss715580380	0.137558	1090
ss715580381	0.336011	741
ss715580382	0.000314897	1872
ss715580387	0.29895	794
ss715580388	0.485026	573
ss715580389	0.0644346	1312
ss715580390	0.0844818	1237
ss715580391	1.13816	257
ss715580393	0.0240387	1523
ss715580395	0.010708	1656
ss715580396	0.028089	1496
ss715580397	0.281663	817
ss715580398	0.221388	911
ss715580399	0.000173466	1883
ss715580400	0.801944	379
ss715580401	0.981099	308
ss715580402	0.113014	1147
ss715580403	0.0748344	1273
ss715580404	0.0424191	1403
ss715580406	0.00815231	1684
ss715580408	0.252912	860
ss715580409	0.0296792	1481
ss715580410	0.00106496	1833
ss715580411	0.260478	849
ss715580413	0.0300815	1473
ss715580414	0.254042	858
ss715580416	0.0354304	1446
ss715580417	0.0296798	1480
ss715580421	0.0506756	1367
ss715580422	0.317682	768
ss715580423	0.275138	831
ss715580424	0.514665	540
ss715580426	0.00933552	1671
ss715580427	0.613166	471
ss715580429	0.176812	1013
ss715580430	0.0546775	1348
ss715580431	0.107142	1160
ss715580433	1.38882e-05	1907
ss715580434	0.0198959	1556
ss715580436	0.0133582	1624
ss715580437	0.0003363	1870
ss715580438	1.09102e-06	1915
ss715580441	0.0691573	1297
ss715580442	0.360093	710
ss715580443	0.0587858	1336
ss715580444	0.227999	896
ss715580445	0.290436	802
ss715580447	0.00676858	1709
ss715580448	0.0211359	1545
ss715580449	0.367247	701
ss715580450	0.206417	946
ss715580452	0.0385014	1423
ss715580453	0.00123262	1826
ss715580454	0.00166704	1813
ss715580455	0.283765	814
ss715580457	1.29746	220
ss715580458	0.0150158	1607
ss715580460	0.600183	480
ss715580461	0.0611779	1328
ss715580462	0.000133956	1886
ss715580463	0.926323	330
ss715580464	0.0011666	1829
ss715580465	0.42533	637
ss715580466	0.0132725	1628
ss715580468	0.60952	475
ss715580471	0.0253465	1512
ss715580472	0.521659	530
ss715580473	0.544926	513
ss715580474	0.185748	990
ss715580475	0.00568437	1733
ss715580477	0.00316743	1774
ss715580478	0.109533	1154
ss715580479	0.00756565	1694
ss715580480	0.343456	732
ss715580481	0.137711	1089
ss715580489	0.100015	1180
ss715580490	0.0130612	1632
ss715580492	0.0545012	1349
ss715580493	0.00790505	1688
ss715580495	0.288625	806
ss715580496	1.65227	160
ss715580497	0.21393	933
ss715580498	0.566617	494
ss715580499	0.389979	670
ss715580500	0.448775	605
ss715580501	0.425459	636
ss715580502	0.443255	610
ss715580504	0.0643894	1313
ss715580505	0.00233416	1791
ss715580506	0.000401077	1865
ss715580507	0.00897533	1674
ss715580508	0.00291114	1780
ss715580510	0.00696223	1705
ss715580511	0.215987	927
ss715580512	0.0699728	1292
ss715580513	0.197172	965
ss715580514	0.11679	1135
ss715580515	0.00690577	1707
ss715580518	0.386367	674
ss715580519	0.385402	675
ss715580522	0.351988	720
ss715580523	0.194092	974
ss715580524	0.00416643	1759
ss715580526	0.0757737	1267
ss715580527	3.08551e-05	1899
ss715580528	0.189563	983
ss715580529	0.0532888	1357
ss715580530	0.0339913	1454
ss715580531	0.00183325	1806
ss715580532	0.167149	1036
ss715580536	0.00781955	1691
ss715580537	0.305151	781
ss715580538	0.0119099	1645
ss715580539	0.158853	1050
ss715580541	0.0700029	1291
ss715580543	0.217839	920
ss715580544	0.850083	366
ss715580546	1.22444	232
ss715580547	0.16965	1033
ss715580548	0.383335	679
ss715580550	0.128734	1111
ss715580551	0.14544	1076
ss715580552	0.00798319	1687
ss715580553	0.000445084	1861
ss715580554	0.0142122	1617
ss715580556	0.000242488	1878
ss715580559	0.186419	989
ss715580560	0.201077	960
ss715580561	0.000469735	1858
ss715580563	0.00115288	1830
ss715580564	0.764458	403
ss715580565	0.237618	883
ss715580567	0.139764	1086
ss715580569	0.0686371	1300
ss715580571	0.11698	1134
ss715580572	0.142748	1081
ss715580573	0.054719	1347
ss715580574	0.035885	1442
ss715580575	0.690545	441
ss715580576	0.262314	848
ss715580578	0.00636189	1723
ss715580579	0.00658294	1716
ss715580580	0.783682	394
ss715580581	0.0953528	1200
ss715580582	0.0154279	1602
ss715580583	0.0618714	1324
ss715580584	0.79183	385
ss715580585	0.000312058	1873
ss715580586	0.497851	554
ss715580587	0.0506675	1368
ss715580588	0.0132291	1630
ss715580589	0.045702	1386
ss715580590	0.241051	879
ss715580591	1.11588	269
ss715580592	0.191698	978
ss715580593	0.218716	915
ss715580594	0.0247524	1514
ss715580595	0.0702609	1289
ss715580596	0.865196	357
ss715580597	0.030775	1468
ss715580599	0.0868299	1222
ss715580601	0.0305749	1469
ss715580602	0.0458937	1384
ss715580604	0.895521	345
ss715580606	0.0955819	1198
ss715580608	0.0378163	1428
ss715580609	0.0874303	1219
ss715580610	0.0519094	1363
ss715580611	0.0292424	1483
ss715580613	0.00221655	1798
ss715580614	0.336385	740
ss715580616	0.189219	985
ss715580617	0.0211979	1542
ss715580618	0.00499654	1748
ss715580619	0.00762286	1693
ss715580621	0.13036	1106
ss715580622	0.0410095	1412
ss715580623	0.133629	1099
ss715580625	0.00503854	1746
ss715580626	0.0178943	1581
ss715580627	0.300744	790
ss715580629	0.142818	1080
ss715580630	0.13602	1094
ss715580631	0.0991707	1185
ss715580632	0.175223	1017
ss715580633	0.014834	1611
ss715580637	0.0464573	1383
ss715580638	0.00269405	1784
ss715580640	0.0282623	1491
ss715580642	0.0203704	1552
ss715580643	0.214296	932
ss715580644	0.00782629	1689
ss715580646	0.221064	912
ss715580647	0.140767	1084
ss715580652	0.000624533	1849
ss715580653	0.000424824	1863
ss715580655	0.00184109	1805
ss715580656	0.0299023	1475
ss715580657	0.0554889	1346
ss715580658	0.048646	1376
ss715580660	0.0282309	1492
ss715580665	0.0277606	1499
ss715580666	0.00174477	1811
ss715580667	0.274579	832
ss715580670	0.0143092	1616
ss715580671	0.174011	1021
ss715580673	0.0139393	1619
ss715580674	0.169826	1032
ss715580675	0.0615815	1326
ss715580676	0.00560295	1735
ss715580677	0.0653625	1310
ss715580681	0.00432438	1758
ss715580683	0.0245397	1518
ss715580684	0.0236675	1527
ss715580685	0.0373218	1432
ss715580686	0.0427923	1397
ss715580687	0.440908	615
ss715580691	0.192723	976
ss715580693	0.505565	547
ss715580695	0.000268812	1876
ss715580696	0.00108602	1831
ss715580698	0.00266544	1785
ss715580699	0.416451	644
ss715580701	0.184359	992
ss715580702	0.20794	943
ss715580703	0.000854291	1844
ss715580704	0.378178	686
ss715580706	0.0924563	1211
ss715580707	0.0572181	1338
ss715580708	0.42397	638
ss715580709	0.00551878	1737
ss715580710	0.0362139	1438
ss715580711	0.150677	1065
ss715580712	0.00516471	1742
ss715580716	0.283705	815
ss715580717	0.041594	1409
ss715580719	0.0509194	1365
ss715580723	0.481179	576
ss715580725	0.00246798	1788
ss715580727	0.349386	723
ss715580728	0.255708	853
ss715580729	0.167319	1035
ss715580733	0.0655615	1308
ss715580734	0.0389792	1420
ss715580735	0.271531	834
ss715580736	0.165745	1039
ss715580737	6.67376	21
ss715580739	0.289077	805
ss715580740	0.0123047	1641
ss715580742	3.02919	69
ss715580746	0.067955	1302
ss715580747	0.000152662	1884
ss715580748	0.0841859	1239
ss715580749	1.04975	287
ss715580752	0.99055	305
ss715580754	0.0337419	1455
ss715580755	9.34674	15
ss715580756	0.125246	1116
ss715580757	0.235795	885
ss715580758	1.6315	162
ss715580759	0.619842	467
ss715580760	0.0609254	1330
ss715580763	0.594867	483
ss715580764	0.0282016	1494
ss715580766	0.0118002	1647
ss715580767	0.781711	396
ss715580769	0.172376	1027
ss715580770	0.00751726	1696
ss715580771	0.0633448	1316
ss715580772	0.000393509	1866
ss715580773	0.303976	784
ss715580774	1.32802	217
ss715580775	4.31944	41
ss715580776	0.0607664	1331
ss715580778	0.324635	756
ss715580779	0.0348437	1447
ss715580781	0.859632	363
ss715580782	1.22313	233
ss715580784	0.550729	508
ss715580785	1.38315	209
ss715580787	0.00900717	1673
ss715580788	0.0215724	1539
ss715580789	0.331759	750
ss715580790	0.347506	725
ss715580792	0.00341066	1770
ss715580793	0.213067	936
ss715580795	0.209669	940
ss715580796	0.856428	364
ss715580797	2.51925	81
ss715580798	0.0943528	1205
ss715580799	0.436988	620
ss715580801	0.119372	1130
ss715580802	0.405996	654
ss715580803	0.00505019	1745
ss715580804	0.176	1015
ss715580807	0.00173677	1812
ss715580808	0.708289	428
ss715580812	0.537661	517
ss715580813	0.916828	335
ss715580814	0.221942	909
ss715580815	0.355235	717
ss715580816	1.7726	143
ss715580817	0.504377	549
ss715580819	1.19716	238
ss715580820	0.146203	1075
ss715580822	19.584	7
ss715580823	1.15151	253
ss715580824	0.000123263	1887
ss715580827	0.429001	632
ss715580828	2.41227	89
ss715580829	0.250631	864
ss715580830	4.65844	31
ss715580832	0.450819	601
ss715580833	0.230623	890
ss715580834	0.426458	635
ss715580836	0.408507	650
ss715580837	3.86799	52
ss715580838	0.0067827	1708
ss715580839	0.860412	361
ss715580840	1.04414	289
ss715580841	0.92448	331
ss715580842	0.0970511	1190
ss715580843	0.00244365	1790
ss715580844	0.0995627	1182
ss715580845	0.667755	448
ss715580848	0.181713	999
ss715580849	0.396099	663
ss715580850	0.384388	677
ss715580851	0.442102	613
ss715580852	0.502735	551
ss715580853	9.45279	13
ss715580856	0.00128523	1824
ss715580857	0.201421	957
ss715580858	1.15201	252
ss715580859	2.44043	86
ss715580860	1.54179	179
ss715580861	1.66937	155
ss715580862	4.64855	33
ss715580863	1.56055	172
ss715580864	2.23039	108
ss715580865	0.0636625	1315
ss715580867	0.121513	1126
ss715580868	0.244311	869
ss715580871	0.504411	548
ss715580874	0.416613	643
ss715580875	7.79342	18
ss715580876	0.00632583	1724
ss715580877	0.871358	352
ss715580878	2.00876	122
ss715580879	1.1316	264
ss715580881	0.335691	742
ss715580882	1.95282	125
ss715580883	4.09048	46
ss715580885	3.25876	66
ss715580886	0.549376	509
ss715580888	0.250782	863
ss715580889	1.544	178
ss715580898	0.0560128	1342
ss715580905	0.450935	600
ss715580912	0.0305152	1470
ss715580923	0.14762	1071
ss715580929	0.0239607	1524
ss715580933	0.259034	850
ss715580935	0.00723008	1700
ss715580937	0.215936	928
ss715580947	0.00103419	1835
ss715580956	0.519157	533
ss715580964	1.20415	236
ss715580965	0.0101845	1663
ss715580971	0.115978	1138
ss715580979	4.40329e-05	1895
ss715580983	1.01866	297
ss715581008	0.0119777	1643
ss715581066	0.143734	1079
ss715581106	0.0256816	1507
ss715581120	0.492045	561
ss715581133	0.106723	1162
ss715581169	0.252617	861
ss715581182	0.307586	778
ss715581188	0.00179697	1808
ss715581237	0.0848998	1234
ss715581297	0.362772	707
ss715581304	0.0362102	1439
ss715581316	0.0228142	1531
ss715581317	0.184482	991
ss715581321	0.366806	703
ss715581322	0.00137506	1822
ss715581326	0.00529959	1740
ss715581341	0.191361	979
ss715581358	0.0149412	1609
ss715581363	0.102254	1174
ss715581370	0.000288225	1874
ss715581398	0.222123	908
ss715581404	0.0181843	1578
ss715581412	0.000921948	1840
ss715581414	0.107108	1161
ss715581419	0.00306391	1777
ss715581422	0.279992	824
ss715581426	0.323895	758
ss715581431	0.0132374	1629
ss715581433	0.391588	668
ss715581435	0.953896	317
ss715581438	0.0774212	1263
ss715581440	0.00710103	1702
ss715581446	0.4387	617
ss715581449	0.0989667	1186
ss715581451	0.177355	1012
ss715581466	0.197664	964
ss715581471	0.00502756	1747
ss715581475	0.00164464	1814
ss715581482	0.0772522	1264
ss715581483	0.793681	383
ss715581491	0.026268	1503
ss715581492	4.36744e-05	1896
ss715581493	0.443908	609
ss715581498	0.302048	787
ss715581499	0.020049	1554
ss715581502	0.430734	629
ss715581505	0.0309421	1467
ss715581509	0.00186813	1804
ss715581514	0.768811	400
ss715581522	0.0741537	1276
ss715581523	0.0242176	1522
ss715581528	0.0358285	1443
ss715581534	0.194562	971
ss715581535	0.28924	804
ss715581539	0.0912125	1214
ss715581548	0.00352513	1765
ss715581552	0.121764	1125
ss715581554	0.0187311	1573
ss715581556	0.0148599	1610
ss715581558	0.0290262	1486
ss715581559	0.0173108	1588
ss715581560	0.00176485	1810
ss715581564	0.0427044	1398
ss715581571	0.191912	977
ss715581572	0.0129609	1633
ss715581573	0.00142205	1820
ss715581575	0.108193	1159
ss715581576	0.042598	1400
ss715581580	0.123525	1121
ss715581581	0.0342417	1452
ss715581582	0.304862	782
ss715581590	0.000619511	1850
ss715581591	0.436085	622
ss715581593	0.0827482	1244
ss715581595	0.284968	812
ss715581634	0.326713	754
ss715581640	0.102187	1176
ss715581649	0.558003	501
ss715581657	0.0211495	1544
ss715581658	0.0424859	1402
ss715581660	0.0506828	1366
ss715581662	0.00230349	1793
ss715581669	0.0133355	1626
ss715581672	0.0615658	1327
ss715581676	0.154084	1063
ss715581682	0.00566105	1734
ss715581687	0.00201903	1801
ss715581689	0.00574516	1731
ss715581692	0.0695824	1294
ss715581696	0.0256694	1509
ss715581700	0.0259079	1505
ss715581708	0.0167352	1593
ss715581713	0.0686818	1299
ss715581715	0.00407623	1760
ss715581718	0.244121	870
ss715581723	0.182729	995
ss715581725	0.00676834	1710
ss715581726	0.0174579	1585
ss715581729	0.00589002	1729
ss715581731	0.0483172	1377
ss715581732	0.164833	1040
ss715581734	0.0530959	1360
ss715581735	0.102242	1175
ss715581737	0.131239	1104
ss715581742	0.00962209	1665
ss715581746	0.0180547	1579
ss715581747	0.172882	1026
ss715581751	0.213249	935
ss715581752	0.0187705	1571
ss715581754	0.175036	1018
ss715581759	0.00967861	1664
ss715581772	0.0135721	1622
ss715581776	0.495976	557
ss715581777	0.0399764	1416
ss715581779	0.0883444	1217
ss715581785	0.00298887	1779
ss715581786	0.0537282	1352
ss715581791	0.0781211	1259
ss715581800	0.0757554	1268
ss715581806	0.0138845	1620
ss715581813	6.145	24
ss715581815	0.0187245	1574
ss715581887	0.198937	962
ss715582150	0.0131643	1631
ss715582172	0.0170522	1590
ss715582224	0.275769	830
ss715582577	0.0356518	1444
ss715582795	0.61033	474
ss715583013	0.120592	1128
ss715583314	0.0135069	1623
ss715583404	0.218868	914
ss715583506	0.251645	862
ss715583581	0.0537158	1353
ss715583614	0.0500073	1372
ss715583621	0.0118004	1646
ss715583622	0.429989	631
ss715583624	0.0044489	1757
ss715583635	0.0282294	1493
ss715583646	0.431825	627
ss715583655	5.12204e-05	1894
ss715583662	0.178776	1009
ss715583664	0.0196975	1562
ss715583669	0.00533347	1739
ss715583675	0.048927	1375
ss715583679	0.0408846	1413
ss715583751	0.00107716	1832
ss715583754	0.00928245	1672
ss715583761	0.0290365	1485
ss715583798	0.2418	876
ss715583801	4.90952e-06	1911
ss715583815	0.26721	841
ss715583820	0.00855251	1682
ss715583821	0.716562	424
ss715583823	0.145149	1077
ss715583842	0.00195874	1802
ss715583850	0.0426799	1399
ss715583872	0.117212	1133
ss715583906	0.162512	1047
ss715583916	0.0721009	1282
ss715583959	0.0192389	1567
ss715583999	0.0193074	1566
ss715584009	0.0397054	1417
ss715584014	0.242326	874
ss715584015	0.338656	736
ss715584018	0.348744	724
ss715584044	0.116411	1137
ss715584054	0.0106977	1657
ss715584056	0.0226793	1532
ss715584063	0.000258609	1877
ss715584102	0.0189757	1569
ss715584153	0.0921598	1213
ss715584228	0.0776807	1260
ss715584260	0.0862449	1227
ss715584262	0.0657306	1307
ss715584267	0.15024	1067
ss715584277	0.0236093	1529
ss715584284	0.292135	800
ss715584293	0.196885	966
ss715584325	0.0832638	1242
ss715594297	2.44261	85
ss715639111	0.287228	811
ss715639143	1.08113	277
ss715639168	0.756771	411
ss715639169	0.523615	527

## Sheet: Permutation Importance
Feature Names	importance_mean	importance_std	permutation ABS	permutation ranking
ss715578401	0.000101215	4.99187e-05	0.000101215	585
ss715578402	0.000107414	2.91217e-05	0.000107414	563
ss715578403	0.001323	0.000253797	0.001323	53
ss715578404	9.08346e-05	2.10333e-05	9.08346e-05	623
ss715578406	0.000958271	0.000202811	0.000958271	79
ss715578407	0.00089245	0.000129636	0.00089245	87
ss715578409	0.000132168	2.20776e-05	0.000132168	486
ss715578410	7.44263e-05	4.27493e-05	7.44263e-05	707
ss715578411	9.79043e-05	4.23035e-05	9.79043e-05	594
ss715578413	9.18814e-05	1.66179e-05	9.18814e-05	616
ss715578417	9.42826e-05	1.28722e-05	9.42826e-05	608
ss715578418	0.00121267	0.000385143	0.00121267	60
ss715578419	0.000123977	3.70677e-05	0.000123977	514
ss715578420	0.000102314	1.99478e-05	0.000102314	579
ss715578422	0.000103514	1.54908e-05	0.000103514	573
ss715578423	0.000129753	2.97199e-05	0.000129753	491
ss715578424	0.000132362	5.08054e-05	0.000132362	485
ss715578426	9.16673e-05	1.62155e-05	9.16673e-05	618
ss715578427	0.000109968	1.5176e-05	0.000109968	554
ss715578429	0.000146038	3.41313e-05	0.000146038	450
ss715578431	0.00090654	0.000176179	0.00090654	84
ss715578432	5.9835e-05	1.77174e-05	5.9835e-05	817
ss715578434	0.000102883	8.91386e-06	0.000102883	576
ss715578435	0.0015946	0.000389903	0.0015946	41
ss715578436	0.000178774	8.14169e-05	0.000178774	385
ss715578437	0.000189464	4.05014e-05	0.000189464	364
ss715578438	0.00019967	6.69822e-05	0.00019967	347
ss715578439	0.000110761	2.7574e-05	0.000110761	551
ss715578441	6.42524e-05	2.48832e-05	6.42524e-05	769
ss715578443	8.58496e-05	1.93571e-05	8.58496e-05	645
ss715578444	0.000134838	4.5442e-05	0.000134838	477
ss715578446	0.000109977	3.18291e-05	0.000109977	553
ss715578448	0.000132871	2.4542e-05	0.000132871	484
ss715578449	0.000135554	2.95974e-05	0.000135554	476
ss715578452	0.000110707	4.27938e-05	0.000110707	552
ss715578454	0.000864603	0.000147333	0.000864603	88
ss715578456	0.000615522	0.000142295	0.000615522	119
ss715578459	0.000735786	9.70271e-05	0.000735786	103
ss715578461	0.00066526	9.92582e-05	0.00066526	109
ss715578462	0.00122946	0.000271246	0.00122946	59
ss715578463	0.00058386	0.000142463	0.00058386	134
ss715578465	0.000763264	0.000195726	0.000763264	98
ss715578467	3.77263e-05	5.31128e-05	3.77263e-05	1041
ss715578470	0.000592506	9.16455e-05	0.000592506	131
ss715578471	8.70144e-05	1.02827e-05	8.70144e-05	637
ss715578472	0.000742351	0.000123213	0.000742351	99
ss715578473	0.00114105	0.000216865	0.00114105	66
ss715578474	0.00059636	0.000214371	0.00059636	130
ss715578476	0.00124416	0.000227336	0.00124416	58
ss715578479	7.85269e-05	3.54742e-05	7.85269e-05	683
ss715578480	9.60423e-05	1.48191e-05	9.60423e-05	603
ss715578482	0.000651749	7.26236e-05	0.000651749	112
ss715578484	0.000539538	0.000173903	0.000539538	142
ss715578485	0.00138219	0.000244426	0.00138219	51
ss715578487	0.000601152	7.74733e-05	0.000601152	127
ss715578491	0.000102273	3.00223e-05	0.000102273	580
ss715578492	0.000609539	8.73613e-05	0.000609539	122
ss715578493	0.000121916	2.55628e-05	0.000121916	521
ss715578494	0.000727561	0.000153254	0.000727561	104
ss715578495	5.99436e-05	1.94354e-05	5.99436e-05	814
ss715578496	0.00273168	0.000312831	0.00273168	26
ss715578497	0.00111192	0.00030265	0.00111192	69
ss715578498	0.000205469	6.87538e-05	0.000205469	341
ss715578499	0.000536991	0.000170483	0.000536991	144
ss715578500	7.37081e-05	3.30076e-05	7.37081e-05	712
ss715578502	7.53037e-05	2.22571e-05	7.53037e-05	700
ss715578503	0.000536475	0.000107395	0.000536475	145
ss715578504	0.000116905	5.87713e-05	0.000116905	532
ss715578505	5.03483e-05	3.48936e-05	5.03483e-05	899
ss715578507	0.00112539	0.000185821	0.00112539	68
ss715578509	0.000920695	0.00016436	0.000920695	83
ss715578511	7.86567e-05	1.19712e-05	7.86567e-05	682
ss715578514	5.41363e-05	1.43806e-05	5.41363e-05	868
ss715578515	6.60366e-05	1.28052e-05	6.60366e-05	755
ss715578516	5.8817e-05	1.23551e-05	5.8817e-05	829
ss715578517	0.000131999	5.36649e-05	0.000131999	487
ss715578519	0.000112056	4.21942e-05	0.000112056	545
ss715578520	0.000601066	7.76065e-05	0.000601066	128
ss715578521	6.44777e-05	1.49389e-05	6.44777e-05	768
ss715578522	0.00254828	0.000427386	0.00254828	29
ss715578523	0.000600627	0.000109495	0.000600627	129
ss715578524	5.96383e-05	5.88232e-06	5.96383e-05	820
ss715578525	0.000512957	0.000100738	0.000512957	152
ss715578526	6.63972e-05	2.81826e-05	6.63972e-05	752
ss715578527	0.000603298	0.000175077	0.000603298	125
ss715578528	8.17547e-05	2.86682e-05	8.17547e-05	665
ss715578529	0.000440766	8.37493e-05	0.000440766	180
ss715578531	7.95289e-05	2.97841e-05	7.95289e-05	679
ss715578533	0.00115827	0.000238984	0.00115827	64
ss715578536	0.000774165	0.00014076	0.000774165	96
ss715578538	0.000524919	5.53504e-05	0.000524919	147
ss715578540	0.000455384	0.000126963	0.000455384	176
ss715578543	0.000609868	8.5237e-05	0.000609868	121
ss715578545	0.000466795	8.98049e-05	0.000466795	171
ss715578547	0.00154327	0.000214927	0.00154327	45
ss715578550	0.000855599	0.000269011	0.000855599	89
ss715578552	0.000426404	5.92197e-05	0.000426404	184
ss715578553	6.91329e-05	4.31706e-05	6.91329e-05	737
ss715578554	0.000632205	9.70134e-05	0.000632205	117
ss715578556	0.000560676	6.60935e-05	0.000560676	138
ss715578557	6.78505e-05	1.5848e-05	6.78505e-05	744
ss715578558	0.000699062	8.7357e-05	0.000699062	105
ss715578560	6.08845e-05	1.07e-05	6.08845e-05	805
ss715578563	0.000474919	4.9146e-05	0.000474919	167
ss715578564	9.40102e-05	4.05219e-05	9.40102e-05	609
ss715578566	5.93765e-05	1.69365e-05	5.93765e-05	825
ss715578568	0.000575854	6.5831e-05	0.000575854	135
ss715578569	2.48347e-05	4.13629e-05	2.48347e-05	1222
ss715578571	0.000591111	7.85558e-05	0.000591111	132
ss715578574	0.000656344	0.000155512	0.000656344	110
ss715578575	0.000495472	6.50691e-05	0.000495472	159
ss715578576	4.80475e-05	1.29718e-05	4.80475e-05	915
ss715578578	0.000315476	0.000155696	0.000315476	241
ss715578579	6.26578e-05	1.0233e-05	6.26578e-05	783
ss715578580	7.06882e-05	1.5881e-05	7.06882e-05	731
ss715578581	0.00106488	0.000170239	0.00106488	73
ss715578582	7.74502e-05	2.03547e-05	7.74502e-05	692
ss715578583	6.527e-05	2.56142e-05	6.527e-05	763
ss715578584	0.000605921	0.000130219	0.000605921	124
ss715578586	8.13713e-05	2.85581e-05	8.13713e-05	667
ss715578587	0.00258589	0.000256765	0.00258589	28
ss715578589	0.000450625	0.000133442	0.000450625	178
ss715578590	8.65483e-05	1.47734e-05	8.65483e-05	640
ss715578592	0.000106795	2.41838e-05	0.000106795	565
ss715578593	0.000504176	7.3052e-05	0.000504176	155
ss715578594	8.96859e-05	1.40886e-05	8.96859e-05	628
ss715578596	0.000104592	2.53592e-05	0.000104592	569
ss715578603	0.000601455	0.000143485	0.000601455	126
ss715578604	0.000135638	2.41826e-05	0.000135638	474
ss715578606	0.000191025	7.3775e-05	0.000191025	361
ss715578608	0.000169073	3.44422e-05	0.000169073	407
ss715578610	0.000503809	5.45965e-05	0.000503809	156
ss715578613	0.00046587	6.89635e-05	0.00046587	172
ss715578619	0.000608203	0.000149249	0.000608203	123
ss715578621	0.000356978	6.11977e-05	0.000356978	224
ss715578622	0.0004539	7.20242e-05	0.0004539	177
ss715578627	0.000128873	6.20111e-05	0.000128873	495
ss715578628	0.00505381	0.000775333	0.00505381	17
ss715578630	6.26808e-05	1.42863e-05	6.26808e-05	782
ss715578631	7.77861e-05	1.7945e-05	7.77861e-05	689
ss715578633	0.00609942	0.000915679	0.00609942	13
ss715578635	0.00208298	0.000412997	0.00208298	32
ss715578636	0.000439827	7.4801e-05	0.000439827	181
ss715578637	0.000101415	2.86778e-05	0.000101415	583
ss715578639	0.000653733	7.06969e-05	0.000653733	111
ss715578640	0.000843562	0.000206966	0.000843562	91
ss715578642	0.000676016	0.000115971	0.000676016	107
ss715578643	0.000457664	0.000103265	0.000457664	175
ss715578644	9.25996e-05	1.41214e-05	9.25996e-05	614
ss715578645	0.000158875	6.69307e-05	0.000158875	423
ss715578647	0.000395458	7.71872e-05	0.000395458	204
ss715578648	0.000529827	6.38409e-05	0.000529827	146
ss715578650	6.20213e-05	5.51023e-05	6.20213e-05	790
ss715578652	8.66049e-05	1.16399e-05	8.66049e-05	639
ss715578656	0.000476825	0.000101013	0.000476825	166
ss715578657	7.64337e-05	9.48766e-06	7.64337e-05	695
ss715578662	0.000435586	0.000117505	0.000435586	183
ss715578665	0.000499237	8.42969e-05	0.000499237	157
ss715578667	0.00011094	5.13052e-05	0.00011094	548
ss715578669	0.000423929	8.36732e-05	0.000423929	185
ss715578670	0.000174868	7.05373e-05	0.000174868	393
ss715578673	0.000386666	5.24047e-05	0.000386666	207
ss715578674	0.000369838	6.08917e-05	0.000369838	215
ss715578675	0.000477349	7.3603e-05	0.000477349	165
ss715578680	9.17059e-05	1.4932e-05	9.17059e-05	617
ss715578681	8.44777e-05	1.93044e-05	8.44777e-05	649
ss715578682	0.000467062	7.00589e-05	0.000467062	170
ss715578683	0.000550667	9.18903e-05	0.000550667	141
ss715578686	7.49628e-05	2.52587e-05	7.49628e-05	702
ss715578689	0.0005147	0.000118562	0.0005147	150
ss715578691	9.78546e-05	3.28069e-05	9.78546e-05	595
ss715578693	6.78355e-05	2.64993e-05	6.78355e-05	745
ss715578694	0.000402051	0.000135545	0.000402051	200
ss715578695	8.35347e-05	1.54738e-05	8.35347e-05	653
ss715578698	0.000638197	0.000147126	0.000638197	115
ss715578699	0.000116592	3.80368e-05	0.000116592	533
ss715578701	0.000368241	4.46806e-05	0.000368241	217
ss715578702	8.36248e-05	1.80098e-05	8.36248e-05	652
ss715578703	0.000484034	5.31872e-05	0.000484034	162
ss715578704	0.000108341	1.82462e-05	0.000108341	557
ss715578705	8.90813e-05	1.69865e-05	8.90813e-05	631
ss715578706	0.000444126	0.0001511	0.000444126	179
ss715578707	0.000558315	6.38975e-05	0.000558315	139
ss715578708	7.93867e-05	3.36754e-05	7.93867e-05	681
ss715578709	0.000419598	7.01292e-05	0.000419598	190
ss715578711	0.000375774	5.05391e-05	0.000375774	213
ss715578714	0.00038087	3.12893e-05	0.00038087	209
ss715578716	0.000511659	9.85046e-05	0.000511659	153
ss715578717	0.000816006	0.000163598	0.000816006	92
ss715578718	8.83467e-05	1.81414e-05	8.83467e-05	634
ss715578722	0.000420109	6.98686e-05	0.000420109	188
ss715578723	0.000122827	2.1423e-05	0.000122827	517
ss715578726	0.00206907	0.000250095	0.00206907	33
ss715578728	0.000405534	8.26987e-05	0.000405534	197
ss715578729	0.000364564	4.21313e-05	0.000364564	221
ss715578730	0.00103485	0.000160553	0.00103485	74
ss715578731	0.000514282	7.31549e-05	0.000514282	151
ss715578732	8.63406e-05	1.33729e-05	8.63406e-05	644
ss715578733	0.000622536	0.000154799	0.000622536	118
ss715578734	0.000370803	5.49728e-05	0.000370803	214
ss715578735	7.98027e-05	1.3778e-05	7.98027e-05	678
ss715578739	9.50069e-05	1.5882e-05	9.50069e-05	606
ss715578743	0.00238634	0.00032375	0.00238634	30
ss715578745	8.96729e-05	1.5961e-05	8.96729e-05	629
ss715578746	0.000553859	0.000119847	0.000553859	140
ss715578750	0.000362903	3.52608e-05	0.000362903	222
ss715578751	0.000186684	4.39362e-05	0.000186684	368
ss715578752	0.000327491	5.07117e-05	0.000327491	235
ss715578754	0.00261014	0.000240156	0.00261014	27
ss715578755	0.000366515	5.78511e-05	0.000366515	219
ss715578756	8.25611e-05	1.96716e-05	8.25611e-05	657
ss715578757	0.000346306	6.39389e-05	0.000346306	227
ss715578758	0.000116334	2.93784e-05	0.000116334	534
ss715578759	7.16201e-05	9.18673e-06	7.16201e-05	725
ss715578762	8.90552e-05	2.149e-05	8.90552e-05	632
ss715578763	0.00040434	8.19756e-05	0.00040434	198
ss715578764	7.38883e-05	1.64939e-05	7.38883e-05	710
ss715578766	6.47468e-05	1.33975e-05	6.47468e-05	765
ss715578768	0.000573497	0.00011942	0.000573497	136
ss715578770	0.00061176	0.00015029	0.00061176	120
ss715578771	0.000338116	5.40393e-05	0.000338116	230
ss715578772	0.000510775	0.000153983	0.000510775	154
ss715578773	0.003879	0.000668498	0.003879	19
ss715578774	0.00010754	4.77519e-05	0.00010754	560
ss715578777	0.00276937	0.000449808	0.00276937	25
ss715578779	8.64367e-05	1.38474e-05	8.64367e-05	642
ss715578780	0.00278371	0.000371954	0.00278371	24
ss715578781	6.04194e-05	1.54083e-05	6.04194e-05	808
ss715578782	7.23684e-05	1.55089e-05	7.23684e-05	719
ss715578784	0.000382817	8.0984e-05	0.000382817	208
ss715578786	0.000118881	4.86571e-05	0.000118881	528
ss715578787	0.000380623	6.20113e-05	0.000380623	210
ss715578788	0.16857	0.00671903	0.16857	2
ss715578789	9.5877e-05	1.26588e-05	9.5877e-05	604
ss715578790	0.000270275	6.34687e-05	0.000270275	278
ss715578792	0.000309907	2.86504e-05	0.000309907	244
ss715578793	0.000150105	2.84411e-05	0.000150105	442
ss715578794	0.000479266	6.3101e-05	0.000479266	164
ss715578795	0.000347597	0.000112015	0.000347597	226
ss715578797	0.000127137	2.6918e-05	0.000127137	499
ss715578798	8.00421e-05	1.38095e-05	8.00421e-05	676
ss715578799	0.000736587	0.000240044	0.000736587	102
ss715578801	0.000805465	0.000187139	0.000805465	93
ss715578803	0.000295659	5.22602e-05	0.000295659	253
ss715578804	0.00013172	2.82015e-05	0.00013172	488
ss715578805	0.000172547	0.000174932	0.000172547	396
ss715578809	9.87159e-05	2.36681e-05	9.87159e-05	592
ss715578810	0.000587484	0.000110098	0.000587484	133
ss715578812	0.000376831	9.9744e-05	0.000376831	212
ss715578815	0.000328978	5.42728e-05	0.000328978	233
ss715578816	0.000406327	4.81276e-05	0.000406327	195
ss715578817	0.00108129	0.000247192	0.00108129	71
ss715578818	0.0566339	0.00257645	0.0566339	3
ss715578820	0.000420996	0.000103286	0.000420996	186
ss715578822	0.000412412	7.51182e-05	0.000412412	192
ss715578823	6.36944e-05	9.7578e-06	6.36944e-05	773
ss715578824	5.87227e-05	1.93875e-05	5.87227e-05	830
ss715578825	0.000117834	5.4555e-05	0.000117834	530
ss715578826	0.000517566	0.000116501	0.000517566	149
ss715578827	0.00130234	0.000338324	0.00130234	56
ss715578828	8.29381e-05	1.05605e-05	8.29381e-05	655
ss715578829	7.99482e-05	9.55407e-06	7.99482e-05	677
ss715578831	7.61006e-05	2.66791e-05	7.61006e-05	697
ss715578832	0.000468173	9.94622e-05	0.000468173	169
ss715578835	8.18702e-05	9.64548e-06	8.18702e-05	662
ss715578837	8.97006e-05	2.33838e-05	8.97006e-05	627
ss715578838	0.000641993	0.000149167	0.000641993	114
ss715578840	0.000101077	1.3523e-05	0.000101077	586
ss715578842	0.000299484	4.97026e-05	0.000299484	250
ss715578843	7.77434e-05	1.72038e-05	7.77434e-05	690
ss715578844	4.8129e-05	2.71474e-05	4.8129e-05	913
ss715578845	0.000275688	4.83828e-05	0.000275688	272
ss715578846	5.82012e-05	1.22453e-05	5.82012e-05	834
ss715578848	0.000379918	4.95327e-05	0.000379918	211
ss715578851	6.87092e-05	9.47462e-06	6.87092e-05	738
ss715578852	7.2141e-05	1.25903e-05	7.2141e-05	722
ss715578853	9.39758e-05	1.28524e-05	9.39758e-05	610
ss715578855	0.0001114	2.47076e-05	0.0001114	547
ss715578856	0.00027311	4.0468e-05	0.00027311	276
ss715578857	6.68918e-05	1.4327e-05	6.68918e-05	748
ss715578858	0.000296351	0.000121939	0.000296351	252
ss715578859	0.000124354	3.55521e-05	0.000124354	511
ss715578860	0.000297986	3.51059e-05	0.000297986	251
ss715578861	8.17719e-05	1.09679e-05	8.17719e-05	664
ss715578862	0.00032772	4.32201e-05	0.00032772	234
ss715578863	0.000169471	6.68924e-05	0.000169471	406
ss715578865	0.000295503	5.09297e-05	0.000295503	254
ss715578866	7.83334e-05	1.40764e-05	7.83334e-05	686
ss715578870	0.000262473	6.06238e-05	0.000262473	280
ss715578871	0.000213914	6.83655e-05	0.000213914	331
ss715578872	0.000285795	5.08975e-05	0.000285795	262
ss715578874	0.000799886	0.00011997	0.000799886	94
ss715578875	5.31452e-05	1.97904e-05	5.31452e-05	875
ss715578876	0.000310238	4.74886e-05	0.000310238	243
ss715578877	8.95599e-05	2.25842e-05	8.95599e-05	630
ss715578879	0.000486532	9.0709e-05	0.000486532	161
ss715578882	0.000301584	7.30985e-05	0.000301584	246
ss715578883	9.92375e-05	3.03987e-05	9.92375e-05	591
ss715578885	0.000410922	7.69598e-05	0.000410922	193
ss715578886	9.44301e-05	1.57843e-05	9.44301e-05	607
ss715578887	0.00315219	0.000377755	0.00315219	21
ss715578888	8.0238e-05	4.88775e-05	8.0238e-05	672
ss715578890	9.65319e-05	1.36412e-05	9.65319e-05	600
ss715578891	0.000102694	4.35477e-05	0.000102694	577
ss715578893	6.1524e-05	1.21484e-05	6.1524e-05	796
ss715578894	0.00543267	0.000695611	0.00543267	16
ss715578896	6.34912e-05	1.08091e-05	6.34912e-05	775
ss715578898	6.13198e-05	2.13595e-05	6.13198e-05	800
ss715578900	8.83284e-05	1.60226e-05	8.83284e-05	635
ss715578901	8.27647e-05	1.87115e-05	8.27647e-05	656
ss715578902	0.000275781	2.14399e-05	0.000275781	271
ss715578904	7.09329e-05	1.57475e-05	7.09329e-05	729
ss715578907	0.000401348	9.85129e-05	0.000401348	201
ss715578908	7.24599e-05	1.86422e-05	7.24599e-05	718
ss715578909	8.16641e-05	2.05563e-05	8.16641e-05	666
ss715578911	0.000124578	4.05548e-05	0.000124578	508
ss715578913	0.000289289	3.21367e-05	0.000289289	260
ss715578915	0.000134035	4.6821e-05	0.000134035	481
ss715578918	6.24594e-05	3.43733e-05	6.24594e-05	786
ss715578920	0.000135737	2.11365e-05	0.000135737	473
ss715578921	0.000100849	4.35525e-05	0.000100849	587
ss715578923	0.276309	0.012029	0.276309	1
ss715578924	5.77019e-05	1.46558e-05	5.77019e-05	838
ss715578926	8.39048e-05	1.8194e-05	8.39048e-05	650
ss715578927	6.51196e-05	1.46114e-05	6.51196e-05	764
ss715578929	6.14113e-05	1.27801e-05	6.14113e-05	798
ss715578931	7.10792e-05	7.67731e-06	7.10792e-05	727
ss715578932	7.28386e-05	9.73944e-06	7.28386e-05	716
ss715578933	5.72417e-05	1.63362e-05	5.72417e-05	843
ss715578935	9.0641e-05	3.19638e-05	9.0641e-05	625
ss715578938	8.38469e-05	2.67656e-05	8.38469e-05	651
ss715578940	7.24991e-05	1.93435e-05	7.24991e-05	717
ss715578941	0.000286315	4.56108e-05	0.000286315	261
ss715578942	0.000569637	0.000107115	0.000569637	137
ss715578946	0.000277477	4.08823e-05	0.000277477	268
ss715578950	5.81549e-05	2.19426e-05	5.81549e-05	835
ss715578951	0.000339738	9.69182e-05	0.000339738	229
ss715578952	8.03706e-05	1.89948e-05	8.03706e-05	671
ss715578953	6.86881e-05	1.61422e-05	6.86881e-05	739
ss715578954	0.000258069	7.78362e-05	0.000258069	285
ss715578957	0.000214325	3.87687e-05	0.000214325	330
ss715578958	8.48485e-05	1.94456e-05	8.48485e-05	647
ss715578959	9.67599e-05	4.41032e-05	9.67599e-05	599
ss715578960	0.029491	0.00142684	0.029491	5
ss715578961	5.13863e-05	2.81339e-05	5.13863e-05	893
ss715578962	7.54682e-05	1.18266e-05	7.54682e-05	699
ss715578963	5.97911e-05	9.05241e-06	5.97911e-05	818
ss715578964	0.000364742	6.54443e-05	0.000364742	220
ss715578965	0.000149229	3.15667e-05	0.000149229	445
ss715578966	5.94988e-05	6.94126e-06	5.94988e-05	823
ss715578967	5.16742e-05	1.53695e-05	5.16742e-05	892
ss715578969	4.67652e-05	9.26226e-06	4.67652e-05	927
ss715578971	5.99035e-05	1.36909e-05	5.99035e-05	815
ss715578972	0.000350258	9.33676e-05	0.000350258	225
ss715578973	0.000206138	6.45269e-05	0.000206138	339
ss715578975	0.000243172	9.1382e-05	0.000243172	297
ss715578976	0.000125768	2.43462e-05	0.000125768	504
ss715578979	6.02323e-05	8.22138e-06	6.02323e-05	811
ss715578980	5.95475e-05	4.38044e-05	5.95475e-05	821
ss715578981	6.24382e-05	1.15375e-05	6.24382e-05	787
ss715578982	0.00041508	0.000108016	0.00041508	191
ss715578983	0.000300353	6.00432e-05	0.000300353	247
ss715578984	6.9923e-05	1.16818e-05	6.9923e-05	733
ss715578985	4.50433e-05	1.21863e-05	4.50433e-05	945
ss715578986	0.000673641	0.000159914	0.000673641	108
ss715578987	0.000238635	4.06411e-05	0.000238635	298
ss715578989	7.44229e-05	2.27132e-05	7.44229e-05	708
ss715578991	7.46924e-05	1.49821e-05	7.46924e-05	706
ss715578992	9.07089e-05	4.34678e-05	9.07089e-05	624
ss715578993	6.39871e-05	2.07591e-05	6.39871e-05	772
ss715578994	5.76703e-05	7.33734e-06	5.76703e-05	839
ss715578995	6.9264e-05	1.05952e-05	6.9264e-05	736
ss715578997	4.62118e-05	1.33833e-05	4.62118e-05	932
ss715578999	5.6149e-05	1.83911e-05	5.6149e-05	851
ss715579001	0.000257394	6.04334e-05	0.000257394	287
ss715579002	0.000257701	7.33763e-05	0.000257701	286
ss715579004	6.81187e-05	1.96164e-05	6.81187e-05	742
ss715579005	1.31628e-05	3.49967e-05	1.31628e-05	1420
ss715579006	0.000299785	6.31108e-05	0.000299785	248
ss715579007	0.000100482	2.31077e-05	0.000100482	589
ss715579008	4.62592e-05	2.74936e-05	4.62592e-05	930
ss715579009	0.000125423	4.6002e-05	0.000125423	505
ss715579010	5.34245e-05	8.80175e-06	5.34245e-05	874
ss715579011	0.000176056	3.36984e-05	0.000176056	392
ss715579012	0.000495904	0.000166115	0.000495904	158
ss715579013	0.000250206	7.74141e-05	0.000250206	291
ss715579015	5.28801e-05	1.41755e-05	5.28801e-05	877
ss715579017	5.40994e-05	1.51713e-05	5.40994e-05	869
ss715579018	0.000488266	0.000103867	0.000488266	160
ss715579021	0.000318659	4.29643e-05	0.000318659	239
ss715579022	7.94765e-05	5.87878e-05	7.94765e-05	680
ss715579023	0.000275837	8.39147e-05	0.000275837	270
ss715579026	7.64222e-05	1.06446e-05	7.64222e-05	696
ss715579027	0.000236599	5.0847e-05	0.000236599	301
ss715579028	0.000249275	3.80502e-05	0.000249275	292
ss715579029	0.000323571	5.02758e-05	0.000323571	237
ss715579030	9.71804e-05	2.04709e-05	9.71804e-05	597
ss715579032	0.000281098	5.48038e-05	0.000281098	265
ss715579033	0.000273394	4.40519e-05	0.000273394	275
ss715579034	4.36075e-05	2.76172e-05	4.36075e-05	965
ss715579035	0.000218116	4.20331e-05	0.000218116	326
ss715579036	6.28429e-05	1.21038e-05	6.28429e-05	779
ss715579037	0.000230405	5.2574e-05	0.000230405	306
ss715579038	0.0002358	1.94482e-05	0.0002358	302
ss715579039	6.40109e-05	2.74573e-05	6.40109e-05	771
ss715579040	0.000293901	5.53455e-05	0.000293901	257
ss715579042	0.00025234	3.74233e-05	0.00025234	289
ss715579043	6.11079e-05	1.92422e-05	6.11079e-05	801
ss715579044	0.000278664	9.07718e-05	0.000278664	267
ss715579047	5.49601e-05	7.70046e-06	5.49601e-05	860
ss715579048	0.00155753	0.00025702	0.00155753	44
ss715579051	9.29192e-05	1.80736e-05	9.29192e-05	613
ss715579052	0.00188214	0.000240693	0.00188214	38
ss715579053	0.000248651	5.52191e-05	0.000248651	293
ss715579054	0.00022605	2.88139e-05	0.00022605	314
ss715579055	0.000329004	0.000131378	0.000329004	232
ss715579057	0.00022639	5.69508e-05	0.00022639	313
ss715579059	5.70342e-05	1.82427e-05	5.70342e-05	844
ss715579060	0.000314708	5.02751e-05	0.000314708	242
ss715579064	6.14638e-05	1.3164e-05	6.14638e-05	797
ss715579065	0.000217484	0.000136559	0.000217484	328
ss715579066	0.000141036	3.18276e-05	0.000141036	461
ss715579067	4.21066e-05	8.18732e-06	4.21066e-05	986
ss715579069	0.000224124	5.52493e-05	0.000224124	317
ss715579072	6.57569e-05	1.1086e-05	6.57569e-05	759
ss715579075	7.7491e-05	2.16631e-05	7.7491e-05	691
ss715579077	6.61081e-05	1.28386e-05	6.61081e-05	754
ss715579078	4.2459e-05	2.8088e-05	4.2459e-05	982
ss715579080	6.79644e-05	2.77994e-05	6.79644e-05	743
ss715579081	0.000221832	3.54277e-05	0.000221832	320
ss715579084	4.26463e-05	2.25785e-05	4.26463e-05	976
ss715579085	6.32627e-05	2.73229e-05	6.32627e-05	777
ss715579086	5.23759e-05	7.0231e-06	5.23759e-05	885
ss715579087	5.97014e-05	1.48488e-05	5.97014e-05	819
ss715579088	0.000104606	2.7635e-05	0.000104606	568
ss715579089	0.000295362	9.01517e-05	0.000295362	255
ss715579090	7.18367e-05	9.57811e-06	7.18367e-05	723
ss715579095	7.28409e-05	1.32813e-05	7.28409e-05	715
ss715579098	6.5462e-05	1.26393e-05	6.5462e-05	761
ss715579099	6.25641e-05	1.22549e-05	6.25641e-05	785
ss715579100	0.000479728	0.000129427	0.000479728	163
ss715579101	2.16844e-05	4.43243e-05	2.16844e-05	1276
ss715579102	0.000231393	7.19862e-05	0.000231393	304
ss715579103	4.2261e-05	1.54579e-05	4.2261e-05	984
ss715579104	0.000169593	4.53956e-05	0.000169593	405
ss715579105	7.22235e-05	2.01244e-05	7.22235e-05	720
ss715579106	5.57082e-05	1.22243e-05	5.57082e-05	854
ss715579107	0.000268185	0.000121253	0.000268185	279
ss715579109	6.16534e-05	2.54527e-05	6.16534e-05	795
ss715579110	4.30376e-05	1.7125e-05	4.30376e-05	969
ss715579112	0.000247971	7.30627e-05	0.000247971	295
ss715579113	6.19451e-05	1.4031e-05	6.19451e-05	792
ss715579114	8.54345e-05	1.78203e-05	8.54345e-05	646
ss715579115	5.6088e-05	1.58169e-05	5.6088e-05	852
ss715579116	5.26521e-05	6.30484e-06	5.26521e-05	881
ss715579117	8.11145e-05	2.30875e-05	8.11145e-05	668
ss715579118	0.000291618	9.14702e-05	0.000291618	258
ss715579122	5.43711e-05	2.16852e-05	5.43711e-05	867
ss715579123	0.000390316	0.000113844	0.000390316	206
ss715579124	4.94212e-05	9.46605e-06	4.94212e-05	903
ss715579125	0.000177184	4.09547e-05	0.000177184	388
ss715579126	6.26549e-05	1.13267e-05	6.26549e-05	784
ss715579127	0.000211592	2.99828e-05	0.000211592	334
ss715579128	5.49602e-05	1.47387e-05	5.49602e-05	859
ss715579129	0.000359604	7.81926e-05	0.000359604	223
ss715579130	9.13032e-05	3.87609e-05	9.13032e-05	621
ss715579131	0.000228785	4.28315e-05	0.000228785	310
ss715579132	0.000238384	5.8791e-05	0.000238384	299
ss715579135	0.0006919	0.000132546	0.0006919	106
ss715579138	0.000464139	0.000110371	0.000464139	173
ss715579139	8.22938e-05	5.75113e-05	8.22938e-05	659
ss715579140	1.94361e-05	1.7468e-05	1.94361e-05	1323
ss715579141	0.000345861	4.24335e-05	0.000345861	228
ss715579142	7.41999e-05	2.69474e-05	7.41999e-05	709
ss715579143	4.3584e-05	1.05495e-05	4.3584e-05	966
ss715579145	0.000192669	2.8385e-05	0.000192669	359
ss715579146	4.53864e-05	1.56203e-05	4.53864e-05	938
ss715579147	0.000176619	3.03093e-05	0.000176619	390
ss715579148	7.80172e-05	1.84713e-05	7.80172e-05	688
ss715579149	9.54143e-05	4.3833e-05	9.54143e-05	605
ss715579151	8.45121e-05	3.25678e-05	8.45121e-05	648
ss715579152	6.00681e-05	2.79588e-05	6.00681e-05	813
ss715579153	0.000299488	2.91013e-05	0.000299488	249
ss715579154	8.00544e-05	5.00461e-05	8.00544e-05	675
ss715579155	3.94142e-05	1.29456e-05	3.94142e-05	1017
ss715579156	0.000203097	3.58658e-05	0.000203097	343
ss715579157	0.000216708	8.31458e-05	0.000216708	329
ss715579158	6.3219e-05	2.82707e-05	6.3219e-05	778
ss715579159	5.50503e-05	8.94185e-06	5.50503e-05	857
ss715579162	5.46475e-05	1.23844e-05	5.46475e-05	862
ss715579163	6.03429e-05	2.37273e-05	6.03429e-05	809
ss715579164	0.00040578	0.00010654	0.00040578	196
ss715579165	8.81028e-05	3.43608e-05	8.81028e-05	636
ss715579168	0.000160071	7.40397e-05	0.000160071	422
ss715579170	3.10038e-05	2.30698e-05	3.10038e-05	1130
ss715579171	6.69549e-05	2.95562e-05	6.69549e-05	747
ss715579173	6.02617e-05	8.20508e-06	6.02617e-05	810
ss715579174	0.000463625	0.000115224	0.000463625	174
ss715579175	6.13798e-05	1.2783e-05	6.13798e-05	799
ss715579176	0.000258104	4.11871e-05	0.000258104	284
ss715579177	0.000205879	6.4073e-05	0.000205879	340
ss715579178	7.31776e-05	2.31041e-05	7.31776e-05	714
ss715579180	0.000107448	2.04585e-05	0.000107448	562
ss715579181	0.000400302	9.84298e-05	0.000400302	202
ss715579182	4.90619e-05	8.55424e-06	4.90619e-05	907
ss715579183	0.000137414	0.000100122	0.000137414	469
ss715579184	6.45688e-05	9.51664e-06	6.45688e-05	766
ss715579185	0.00150906	0.000165027	0.00150906	47
ss715579186	3.91932e-05	1.66992e-05	3.91932e-05	1020
ss715579187	4.79181e-05	1.14749e-05	4.79181e-05	919
ss715579188	6.20132e-05	1.84464e-05	6.20132e-05	791
ss715579191	8.18664e-05	1.31804e-05	8.18664e-05	663
ss715579192	4.86854e-05	9.0622e-06	4.86854e-05	911
ss715579193	0.024742	0.00140874	0.024742	6
ss715579194	8.63833e-05	1.68337e-05	8.63833e-05	643
ss715579196	6.83837e-05	3.32393e-05	6.83837e-05	740
ss715579197	4.51282e-05	1.84716e-05	4.51282e-05	943
ss715579198	0.000539425	0.000126964	0.000539425	143
ss715579199	4.0142e-05	6.04105e-06	4.0142e-05	1006
ss715579200	0.000646691	0.000208122	0.000646691	113
ss715579201	0.000251907	5.40921e-05	0.000251907	290
ss715579202	7.48333e-05	2.26606e-05	7.48333e-05	705
ss715579203	4.80294e-05	8.45995e-06	4.80294e-05	916
ss715579204	4.01011e-05	9.69625e-06	4.01011e-05	1007
ss715579211	6.8144e-05	1.28876e-05	6.8144e-05	741
ss715579212	5.19011e-05	1.06499e-05	5.19011e-05	890
ss715579213	0.000330855	0.000179004	0.000330855	231
ss715579214	0.000309725	7.66345e-05	0.000309725	245
ss715579215	8.01107e-05	1.84749e-05	8.01107e-05	674
ss715579216	0.000229925	2.33104e-05	0.000229925	308
ss715579217	6.10464e-05	1.84629e-05	6.10464e-05	803
ss715579220	3.78444e-05	1.27521e-05	3.78444e-05	1037
ss715579221	0.000319465	7.72392e-05	0.000319465	238
ss715579222	0.000198631	6.23494e-05	0.000198631	348
ss715579223	2.73915e-05	1.44128e-05	2.73915e-05	1185
ss715579224	0.000191173	3.19688e-05	0.000191173	360
ss715579225	6.2125e-05	1.2887e-05	6.2125e-05	788
ss715579226	0.00118336	0.000227538	0.00118336	61
ss715579227	3.43989e-05	9.18414e-06	3.43989e-05	1084
ss715579228	0.000201327	8.66871e-05	0.000201327	346
ss715579229	8.20002e-05	1.95672e-05	8.20002e-05	661
ss715579230	0.000197677	5.05653e-05	0.000197677	350
ss715579231	0.000164383	2.58972e-05	0.000164383	413
ss715579232	0.000274567	5.62933e-05	0.000274567	273
ss715579233	0.000208576	6.35072e-05	0.000208576	336
ss715579234	5.13402e-05	2.61152e-05	5.13402e-05	894
ss715579235	0.00196911	0.000209463	0.00196911	37
ss715579236	3.74243e-05	1.9894e-05	3.74243e-05	1046
ss715579237	4.68677e-05	1.34503e-05	4.68677e-05	925
ss715579238	5.01961e-05	1.10398e-05	5.01961e-05	901
ss715579239	0.000230213	4.95343e-05	0.000230213	307
ss715579240	9.01035e-05	1.92244e-05	9.01035e-05	626
ss715579241	8.02048e-05	2.97795e-05	8.02048e-05	673
ss715579242	0.000114369	1.53252e-05	0.000114369	538
ss715579243	4.40401e-05	1.40753e-05	4.40401e-05	957
ss715579244	0.000193122	4.17004e-05	0.000193122	358
ss715579246	0.000232005	2.74609e-05	0.000232005	303
ss715579249	0.000230792	5.084e-05	0.000230792	305
ss715579252	0.000962353	0.000156988	0.000962353	78
ss715579253	4.8295e-05	1.32567e-05	4.8295e-05	912
ss715579254	0.000107616	1.92524e-05	0.000107616	559
ss715579255	0.000219159	4.29179e-05	0.000219159	325
ss715579256	0.000739019	0.000185766	0.000739019	100
ss715579257	5.59114e-05	8.93336e-06	5.59114e-05	853
ss715579258	0.000183436	3.94182e-05	0.000183436	378
ss715579259	7.84818e-05	1.17589e-05	7.84818e-05	684
ss715579260	0.000185483	3.47718e-05	0.000185483	373
ss715579265	0.0427978	0.00246567	0.0427978	4
ss715579268	0.000224304	3.98539e-05	0.000224304	316
ss715579269	9.15487e-05	2.37296e-05	9.15487e-05	619
ss715579270	0.000369775	5.64208e-05	0.000369775	216
ss715579272	4.7141e-05	7.13644e-06	4.7141e-05	922
ss715579273	6.64808e-05	2.16572e-05	6.64808e-05	751
ss715579274	7.50623e-05	2.22294e-05	7.50623e-05	701
ss715579276	5.50052e-05	8.48399e-06	5.50052e-05	858
ss715579278	4.81176e-05	9.95012e-06	4.81176e-05	914
ss715579279	4.06344e-05	1.21798e-05	4.06344e-05	1002
ss715579281	0.0013162	0.000246487	0.0013162	54
ss715579282	7.48604e-05	2.64959e-05	7.48604e-05	704
ss715579283	5.2673e-05	1.83645e-05	5.2673e-05	880
ss715579284	0.000281853	8.36051e-05	0.000281853	264
ss715579285	3.83661e-05	6.80774e-06	3.83661e-05	1030
ss715579286	0.000126497	5.43306e-05	0.000126497	501
ss715579287	5.2429e-05	7.64661e-06	5.2429e-05	884
ss715579288	4.93878e-05	7.5068e-06	4.93878e-05	904
ss715579290	7.22065e-05	1.72198e-05	7.22065e-05	721
ss715579291	0.000260352	6.49744e-05	0.000260352	282
ss715579292	0.00010388	4.03767e-05	0.00010388	570
ss715579293	4.05305e-05	8.71361e-06	4.05305e-05	1004
ss715579294	0.000229549	3.00251e-05	0.000229549	309
ss715579295	0.000136889	6.13437e-05	0.000136889	470
ss715579297	4.48413e-05	4.43992e-06	4.48413e-05	946
ss715579298	0.000108276	3.87743e-05	0.000108276	558
ss715579299	0.00015715	2.67716e-05	0.00015715	425
ss715579300	6.63205e-05	2.00027e-05	6.63205e-05	753
ss715579302	7.13988e-05	2.13763e-05	7.13988e-05	726
ss715579303	0.00015578	4.28578e-05	0.00015578	430
ss715579304	5.65406e-05	3.33604e-05	5.65406e-05	848
ss715579307	5.02539e-05	2.15305e-05	5.02539e-05	900
ss715579308	5.84821e-05	1.59959e-05	5.84821e-05	832
ss715579310	3.75994e-05	2.23392e-05	3.75994e-05	1043
ss715579311	5.70292e-05	1.68073e-05	5.70292e-05	845
ss715579312	7.8043e-05	1.97651e-05	7.8043e-05	687
ss715579313	0.000367447	0.00015708	0.000367447	218
ss715579314	4.19902e-05	4.73784e-06	4.19902e-05	987
ss715579315	4.53406e-05	9.2256e-06	4.53406e-05	939
ss715579316	0.000145154	2.964e-05	0.000145154	452
ss715579317	3.91884e-05	1.68314e-05	3.91884e-05	1021
ss715579318	3.84132e-05	2.43868e-05	3.84132e-05	1029
ss715579320	2.22475e-05	1.88082e-05	2.22475e-05	1268
ss715579323	7.38418e-05	2.22765e-05	7.38418e-05	711
ss715579324	0.000206625	3.32176e-05	0.000206625	338
ss715579325	4.309e-05	6.43439e-06	4.309e-05	968
ss715579326	3.08598e-05	2.11735e-05	3.08598e-05	1131
ss715579327	0.00039686	7.59441e-05	0.00039686	203
ss715579328	6.04319e-05	1.53394e-05	6.04319e-05	807
ss715579329	3.83425e-05	8.19733e-06	3.83425e-05	1031
ss715579330	0.000403398	9.40461e-05	0.000403398	199
ss715579332	0.000276036	5.28747e-05	0.000276036	269
ss715579333	0.000438088	0.000119789	0.000438088	182
ss715579335	0.000390662	0.000140336	0.000390662	205
ss715579336	7.17457e-05	1.56408e-05	7.17457e-05	724
ss715579337	0.00231536	0.000350366	0.00231536	31
ss715579338	0.000136597	2.25455e-05	0.000136597	471
ss715579343	0.000524778	0.000163399	0.000524778	148
ss715579345	0.000178882	2.56749e-05	0.000178882	384
ss715579347	0.000279336	5.37885e-05	0.000279336	266
ss715579351	0.000224477	4.05727e-05	0.000224477	315
ss715579353	0.000219719	0.000110507	0.000219719	323
ss715579357	0.000195848	3.91086e-05	0.000195848	352
ss715579360	0.0002273	4.84541e-05	0.0002273	312
ss715579362	0.000255042	6.16177e-05	0.000255042	288
ss715579364	0.000184528	4.97621e-05	0.000184528	376
ss715579365	0.000185724	3.25444e-05	0.000185724	372
ss715579366	0.00116109	0.000143173	0.00116109	63
ss715579367	6.02023e-05	1.27746e-05	6.02023e-05	812
ss715579368	0.000182203	4.27434e-05	0.000182203	379
ss715579369	5.37336e-05	1.78532e-05	5.37336e-05	873
ss715579371	6.28244e-05	2.82146e-05	6.28244e-05	781
ss715579372	0.000218078	4.60458e-05	0.000218078	327
ss715579373	4.41009e-05	6.34169e-06	4.41009e-05	956
ss715579374	4.26753e-05	5.51712e-06	4.26753e-05	974
ss715579375	0.000188408	3.53469e-05	0.000188408	366
ss715579376	6.45399e-05	3.05253e-05	6.45399e-05	767
ss715579377	0.000273473	7.58946e-05	0.000273473	274
ss715579379	0.000139779	3.43932e-05	0.000139779	464
ss715579380	5.45457e-05	1.14958e-05	5.45457e-05	864
ss715579382	4.43919e-05	1.17271e-05	4.43919e-05	951
ss715579384	3.38046e-05	2.77114e-05	3.38046e-05	1094
ss715579385	0.000223825	4.28877e-05	0.000223825	318
ss715579386	0.000202651	2.76759e-05	0.000202651	344
ss715579387	7.49079e-05	1.93204e-05	7.49079e-05	703
ss715579389	5.507e-05	1.31512e-05	5.507e-05	856
ss715579390	7.06117e-05	1.40714e-05	7.06117e-05	732
ss715579392	9.72955e-05	1.5889e-05	9.72955e-05	596
ss715579393	4.54005e-05	6.94607e-06	4.54005e-05	937
ss715579394	3.10502e-05	9.68574e-06	3.10502e-05	1128
ss715579397	6.57982e-05	2.30959e-05	6.57982e-05	758
ss715579398	5.86729e-05	2.39145e-05	5.86729e-05	831
ss715579400	0.00014189	2.99307e-05	0.00014189	460
ss715579403	0.00022141	8.88698e-05	0.00022141	321
ss715579404	3.41398e-05	7.34548e-06	3.41398e-05	1086
ss715579407	4.88995e-05	1.79881e-05	4.88995e-05	909
ss715579408	0.000473232	0.000102136	0.000473232	168
ss715579409	0.000106395	3.21351e-05	0.000106395	566
ss715579410	0.000198454	3.22059e-05	0.000198454	349
ss715579411	8.2016e-05	2.6566e-05	8.2016e-05	660
ss715579412	0.000166041	3.66105e-05	0.000166041	409
ss715579413	3.21367e-05	1.01549e-05	3.21367e-05	1117
ss715579414	5.93934e-05	1.49108e-05	5.93934e-05	824
ss715579416	4.45503e-05	1.27864e-05	4.45503e-05	950
ss715579417	3.66228e-05	2.21273e-05	3.66228e-05	1058
ss715579418	0.00148391	0.000200417	0.00148391	48
ss715579419	6.58507e-05	2.84763e-05	6.58507e-05	756
ss715579420	4.6965e-05	1.07842e-05	4.6965e-05	923
ss715579421	0.000122147	2.99529e-05	0.000122147	520
ss715579423	6.41029e-05	1.96816e-05	6.41029e-05	770
ss715579424	5.64692e-05	1.20823e-05	5.64692e-05	850
ss715579425	4.77134e-05	5.78809e-06	4.77134e-05	920
ss715579426	3.33442e-05	4.71697e-06	3.33442e-05	1102
ss715579427	6.65053e-05	2.05502e-05	6.65053e-05	750
ss715579428	0.00015362	2.78196e-05	0.00015362	435
ss715579429	8.31978e-05	2.15921e-05	8.31978e-05	654
ss715579430	0.000185467	6.12864e-05	0.000185467	374
ss715579431	3.72974e-05	3.42116e-06	3.72974e-05	1048
ss715579432	0.000170036	5.68627e-05	0.000170036	403
ss715579434	-1.20842e-06	2.86555e-05	1.20842e-06	1782
ss715579436	0.000170751	2.7654e-05	0.000170751	399
ss715579437	4.97395e-05	2.42702e-05	4.97395e-05	902
ss715579441	0.00017058	2.25467e-05	0.00017058	401
ss715579443	8.08685e-05	4.48525e-05	8.08685e-05	669
ss715579444	0.000987304	0.000181832	0.000987304	76
ss715579445	4.68278e-05	6.72867e-06	4.68278e-05	926
ss715579447	3.88026e-05	1.93734e-05	3.88026e-05	1024
ss715579448	3.95537e-05	6.27476e-06	3.95537e-05	1015
ss715579449	4.23119e-05	8.74593e-06	4.23119e-05	983
ss715579450	4.11873e-05	7.74328e-06	4.11873e-05	997
ss715579451	0.000124439	3.26818e-05	0.000124439	510
ss715579454	8.24644e-05	2.16427e-05	8.24644e-05	658
ss715579455	0.000165837	3.81802e-05	0.000165837	410
ss715579456	6.52949e-05	2.00042e-05	6.52949e-05	762
ss715579457	0.00111014	0.000119567	0.00111014	70
ss715579459	4.13073e-05	9.76574e-06	4.13073e-05	996
ss715579460	4.11212e-05	6.53709e-06	4.11212e-05	998
ss715579461	0.000163908	2.17966e-05	0.000163908	414
ss715579462	4.43373e-05	9.96511e-06	4.43373e-05	952
ss715579463	4.91135e-05	1.11262e-05	4.91135e-05	906
ss715579464	0.000138322	2.31637e-05	0.000138322	466
ss715579465	7.09505e-05	2.77874e-05	7.09505e-05	728
ss715579467	3.5104e-05	4.28838e-06	3.5104e-05	1077
ss715579468	0.000290601	6.43019e-05	0.000290601	259
ss715579469	5.29854e-05	2.84114e-05	5.29854e-05	876
ss715579470	4.7958e-05	7.31482e-06	4.7958e-05	917
ss715579471	6.58172e-05	1.13057e-05	6.58172e-05	757
ss715579472	0.000219666	4.92334e-05	0.000219666	324
ss715579475	0.000157259	2.01705e-05	0.000157259	424
ss715579477	3.38581e-05	6.25433e-06	3.38581e-05	1092
ss715579478	3.01657e-05	6.6516e-06	3.01657e-05	1141
ss715579480	4.37878e-05	7.27539e-06	4.37878e-05	958
ss715579481	0.000140822	3.64331e-05	0.000140822	462
ss715579484	0.00147682	0.000144072	0.00147682	49
ss715579485	2.37781e-05	1.29497e-05	2.37781e-05	1240
ss715579486	5.83346e-05	2.20231e-05	5.83346e-05	833
ss715579487	4.14578e-05	5.37866e-06	4.14578e-05	994
ss715579488	4.19342e-05	8.45667e-06	4.19342e-05	988
ss715579489	0.00014486	3.28979e-05	0.00014486	454
ss715579490	5.24886e-05	1.84482e-05	5.24886e-05	883
ss715579491	0.00016514	2.83603e-05	0.00016514	411
ss715579492	0.000113788	2.41389e-05	0.000113788	542
ss715579493	0.000143553	2.06016e-05	0.000143553	457
ss715579494	8.83544e-05	2.33062e-05	8.83544e-05	633
ss715579496	3.52027e-05	6.70567e-06	3.52027e-05	1073
ss715579497	3.96692e-05	3.03419e-05	3.96692e-05	1012
ss715579498	4.42485e-05	1.74207e-05	4.42485e-05	953
ss715579499	0.000174613	5.3418e-05	0.000174613	394
ss715579500	4.61419e-05	6.51888e-06	4.61419e-05	933
ss715579501	0.000317874	6.48672e-05	0.000317874	240
ss715579502	2.69111e-05	5.42997e-06	2.69111e-05	1191
ss715579503	0.000187524	2.23885e-05	0.000187524	367
ss715579504	3.23795e-05	9.39889e-06	3.23795e-05	1113
ss715579505	0.000211244	6.17389e-05	0.000211244	335
ss715579508	0.000325957	0.000152096	0.000325957	236
ss715579509	0.000407028	9.87764e-05	0.000407028	194
ss715579513	3.87095e-05	5.15749e-06	3.87095e-05	1025
ss715579514	5.06283e-05	1.12109e-05	5.06283e-05	898
ss715579515	0.000784326	0.000101214	0.000784326	95
ss715579516	3.39487e-05	2.76545e-05	3.39487e-05	1089
ss715579517	4.26768e-05	6.41515e-06	4.26768e-05	973
ss715579518	4.1449e-05	1.02012e-05	4.1449e-05	995
ss715579519	3.82998e-05	9.82243e-06	3.82998e-05	1032
ss715579520	3.39105e-05	4.51266e-06	3.39105e-05	1091
ss715579521	0.000185788	5.30606e-05	0.000185788	371
ss715579523	6.32907e-05	1.20397e-05	6.32907e-05	776
ss715579524	2.1668e-05	2.28442e-05	2.1668e-05	1277
ss715579525	3.40803e-05	8.80019e-06	3.40803e-05	1087
ss715579526	0.000261167	5.99932e-05	0.000261167	281
ss715579527	0.000176108	4.83955e-05	0.000176108	391
ss715579528	5.4441e-05	6.74618e-06	5.4441e-05	866
ss715579529	0.00015092	2.91007e-05	0.00015092	441
ss715579530	0.000152025	3.0037e-05	0.000152025	436
ss715579532	3.61849e-05	2.81074e-05	3.61849e-05	1063
ss715579533	2.73111e-05	9.78974e-06	2.73111e-05	1189
ss715579534	0.00114977	0.000179234	0.00114977	65
ss715579535	5.95393e-05	1.5424e-05	5.95393e-05	822
ss715579536	0.000203652	4.80968e-05	0.000203652	342
ss715579538	3.71392e-05	4.6538e-06	3.71392e-05	1052
ss715579541	9.68363e-05	3.94555e-05	9.68363e-05	598
ss715579543	2.99572e-05	7.37821e-06	2.99572e-05	1148
ss715579545	0.000220747	6.71007e-05	0.000220747	322
ss715579548	0.000188861	3.53961e-05	0.000188861	365
ss715579549	7.57301e-05	5.80392e-05	7.57301e-05	698
ss715579550	3.64534e-05	6.03217e-06	3.64534e-05	1060
ss715579551	0.000193683	3.38658e-05	0.000193683	357
ss715579552	6.76178e-05	1.9279e-05	6.76178e-05	746
ss715579553	5.88342e-05	1.61937e-05	5.88342e-05	828
ss715579554	0.000163889	1.87785e-05	0.000163889	415
ss715579555	2.62651e-05	1.95982e-05	2.62651e-05	1198
ss715579556	0.00157075	0.000154617	0.00157075	42
ss715579557	4.36492e-05	1.88692e-05	4.36492e-05	963
ss715579558	3.96294e-05	8.88596e-06	3.96294e-05	1014
ss715579559	0.000178157	3.96361e-05	0.000178157	386
ss715579560	5.11869e-05	9.68662e-06	5.11869e-05	895
ss715579566	0.000151576	2.42802e-05	0.000151576	439
ss715579567	0.000238263	5.92675e-05	0.000238263	300
ss715579568	3.59157e-05	1.02866e-05	3.59157e-05	1065
ss715579569	7.84314e-05	1.02534e-05	7.84314e-05	685
ss715579571	0.000111664	8.41862e-05	0.000111664	546
ss715579572	4.07038e-05	7.50314e-06	4.07038e-05	1000
ss715579573	0.000103425	7.51238e-05	0.000103425	574
ss715579574	3.44854e-05	1.37595e-05	3.44854e-05	1082
ss715579575	0.000143425	3.16555e-05	0.000143425	458
ss715579576	0.0108935	0.00082191	0.0108935	8
ss715579577	3.85088e-05	1.12486e-05	3.85088e-05	1028
ss715579578	0.000202631	6.02633e-05	0.000202631	345
ss715579579	3.10177e-05	4.46277e-06	3.10177e-05	1129
ss715579580	8.07807e-05	2.612e-05	8.07807e-05	670
ss715579581	3.00851e-05	5.71588e-06	3.00851e-05	1144
ss715579582	4.69415e-05	1.66186e-05	4.69415e-05	924
ss715579583	3.06869e-05	8.46007e-06	3.06869e-05	1135
ss715579584	0.00492931	0.000763298	0.00492931	18
ss715579585	0.000123013	3.37744e-05	0.000123013	516
ss715579586	4.51948e-05	5.67992e-06	4.51948e-05	941
ss715579587	2.93701e-05	1.83965e-05	2.93701e-05	1155
ss715579591	3.52415e-05	1.56985e-05	3.52415e-05	1072
ss715579592	3.44004e-05	1.32775e-05	3.44004e-05	1083
ss715579593	2.54311e-05	1.0649e-05	2.54311e-05	1213
ss715579594	3.18882e-05	2.97984e-05	3.18882e-05	1120
ss715579595	0.000142578	3.39328e-05	0.000142578	459
ss715579596	3.35798e-05	2.33678e-05	3.35798e-05	1099
ss715579597	4.1861e-05	6.96814e-06	4.1861e-05	989
ss715579598	2.83966e-05	9.72098e-06	2.83966e-05	1171
ss715579599	3.74619e-05	4.48407e-06	3.74619e-05	1045
ss715579600	0.00016972	3.27497e-05	0.00016972	404
ss715579601	3.8295e-05	7.23866e-06	3.8295e-05	1033
ss715579603	3.11738e-05	1.22168e-05	3.11738e-05	1125
ss715579604	5.73046e-05	1.80631e-05	5.73046e-05	842
ss715579605	4.37471e-05	5.29052e-06	4.37471e-05	960
ss715579606	4.27506e-05	1.59923e-05	4.27506e-05	972
ss715579607	3.99657e-05	3.95447e-05	3.99657e-05	1009
ss715579608	2.69489e-05	1.84509e-05	2.69489e-05	1190
ss715579610	4.58786e-05	1.10013e-05	4.58786e-05	934
ss715579613	5.10869e-05	2.11545e-05	5.10869e-05	896
ss715579614	5.40822e-05	2.2719e-05	5.40822e-05	870
ss715579618	5.37511e-05	1.29516e-05	5.37511e-05	872
ss715579620	5.73426e-05	9.43624e-06	5.73426e-05	841
ss715579621	5.79548e-05	1.32584e-05	5.79548e-05	837
ss715579623	4.57737e-05	7.4024e-06	4.57737e-05	936
ss715579626	2.59608e-05	1.06024e-05	2.59608e-05	1205
ss715579629	3.62038e-05	6.66261e-06	3.62038e-05	1062
ss715579630	5.28297e-05	1.55345e-05	5.28297e-05	879
ss715579634	3.74847e-05	4.78509e-06	3.74847e-05	1044
ss715579635	1.92154e-05	1.40625e-05	1.92154e-05	1328
ss715579636	0.000179637	4.33048e-05	0.000179637	382
ss715579637	3.45682e-05	5.26463e-06	3.45682e-05	1080
ss715579639	3.72973e-05	7.92386e-06	3.72973e-05	1049
ss715579640	4.25999e-05	1.84638e-05	4.25999e-05	978
ss715579641	4.082e-05	1.37348e-05	4.082e-05	999
ss715579642	3.92192e-05	7.20504e-06	3.92192e-05	1019
ss715579644	3.4753e-05	9.48634e-06	3.4753e-05	1079
ss715579645	3.88841e-05	1.61937e-05	3.88841e-05	1023
ss715579646	5.22434e-05	1.62454e-05	5.22434e-05	887
ss715579647	6.36135e-05	3.95468e-05	6.36135e-05	774
ss715579648	3.85924e-05	6.17174e-06	3.85924e-05	1027
ss715579650	3.65916e-05	5.65381e-06	3.65916e-05	1059
ss715579651	3.51418e-05	2.21606e-05	3.51418e-05	1076
ss715579652	3.02394e-05	6.83991e-06	3.02394e-05	1139
ss715579653	5.45686e-05	1.46622e-05	5.45686e-05	863
ss715579654	4.47862e-05	9.57211e-06	4.47862e-05	947
ss715579656	4.25228e-05	1.93835e-05	4.25228e-05	979
ss715579659	5.55695e-05	2.15122e-05	5.55695e-05	855
ss715579660	0.00201018	0.000310815	0.00201018	34
ss715579661	3.11965e-05	6.2053e-06	3.11965e-05	1124
ss715579662	1.99106e-05	6.92578e-06	1.99106e-05	1312
ss715579664	3.45611e-05	4.74679e-06	3.45611e-05	1081
ss715579665	2.9798e-05	9.46418e-06	2.9798e-05	1149
ss715579666	3.68394e-05	5.6207e-06	3.68394e-05	1055
ss715579668	4.66527e-05	7.82314e-06	4.66527e-05	929
ss715579669	3.7383e-05	3.38153e-05	3.7383e-05	1047
ss715579670	4.36509e-05	7.52516e-06	4.36509e-05	962
ss715579672	0.00011691	3.3501e-05	0.00011691	531
ss715579673	3.31131e-05	1.01864e-05	3.31131e-05	1107
ss715579674	0.00144687	0.000175722	0.00144687	50
ss715579675	2.60771e-05	6.19121e-06	2.60771e-05	1204
ss715579677	4.87536e-05	1.54711e-05	4.87536e-05	910
ss715579678	3.53313e-05	1.01958e-05	3.53313e-05	1071
ss715579679	3.77547e-05	9.7839e-06	3.77547e-05	1039
ss715579681	5.65262e-05	1.97906e-05	5.65262e-05	849
ss715579682	2.49406e-05	6.40415e-06	2.49406e-05	1219
ss715579683	4.62126e-05	8.09144e-06	4.62126e-05	931
ss715579684	2.96493e-05	4.39352e-06	2.96493e-05	1152
ss715579688	5.1991e-05	1.89016e-05	5.1991e-05	888
ss715579689	0.000155152	2.88497e-05	0.000155152	431
ss715579693	1.74344e-05	7.1553e-06	1.74344e-05	1357
ss715579695	3.79519e-05	1.28326e-05	3.79519e-05	1036
ss715579697	3.2249e-05	9.33908e-06	3.2249e-05	1114
ss715579698	3.36405e-05	5.29234e-06	3.36405e-05	1097
ss715579699	3.71462e-05	2.14323e-05	3.71462e-05	1051
ss715579700	3.40761e-05	1.07882e-05	3.40761e-05	1088
ss715579701	4.45631e-05	1.55943e-05	4.45631e-05	948
ss715579702	2.59235e-05	1.61326e-05	2.59235e-05	1207
ss715579703	4.4201e-05	1.15629e-05	4.4201e-05	954
ss715579704	5.2615e-05	9.07458e-06	5.2615e-05	882
ss715579705	3.66425e-05	6.71762e-06	3.66425e-05	1057
ss715579706	1.37151e-05	1.24965e-05	1.37151e-05	1409
ss715579710	3.54205e-05	1.20256e-05	3.54205e-05	1069
ss715579712	0.00017061	1.81725e-05	0.00017061	400
ss715579714	5.68876e-05	1.32109e-05	5.68876e-05	847
ss715579716	1.9312e-05	9.40664e-06	1.9312e-05	1325
ss715579717	3.2919e-05	5.10731e-06	3.2919e-05	1108
ss715579718	0.000190325	3.63553e-05	0.000190325	363
ss715579719	3.79619e-05	7.1068e-06	3.79619e-05	1035
ss715579720	4.73904e-05	2.19683e-05	4.73904e-05	921
ss715579721	0.000130887	2.30478e-05	0.000130887	489
ss715579723	3.7662e-05	9.92679e-06	3.7662e-05	1042
ss715579725	2.42586e-05	2.03163e-05	2.42586e-05	1232
ss715579726	9.19651e-05	1.35983e-05	9.19651e-05	615
ss715579727	0.000114187	4.46206e-05	0.000114187	540
ss715579729	2.65244e-05	9.23782e-06	2.65244e-05	1194
ss715579731	2.28891e-05	9.37397e-06	2.28891e-05	1255
ss715579732	3.71843e-05	4.91373e-06	3.71843e-05	1050
ss715579733	0.00293224	0.000356057	0.00293224	22
ss715579734	0.000155101	2.45354e-05	0.000155101	432
ss715579736	0.000149091	2.78082e-05	0.000149091	446
ss715579738	3.37531e-05	1.0429e-05	3.37531e-05	1095
ss715579739	3.0812e-05	3.83011e-06	3.0812e-05	1134
ss715579740	2.60842e-05	4.64902e-06	2.60842e-05	1203
ss715579741	2.49891e-05	8.9269e-06	2.49891e-05	1217
ss715579742	5.17456e-05	1.7745e-05	5.17456e-05	891
ss715579743	4.51493e-05	1.23708e-05	4.51493e-05	942
ss715579744	2.05039e-05	4.36766e-06	2.05039e-05	1302
ss715579745	3.01516e-05	1.68311e-05	3.01516e-05	1142
ss715579747	3.54895e-05	5.97763e-06	3.54895e-05	1067
ss715579749	2.4581e-05	1.2446e-05	2.4581e-05	1227
ss715579751	4.16843e-05	1.20214e-05	4.16843e-05	990
ss715579752	2.08401e-05	1.18126e-05	2.08401e-05	1291
ss715579754	5.9037e-05	1.39138e-05	5.9037e-05	827
ss715579755	2.75608e-05	9.8786e-06	2.75608e-05	1181
ss715579759	4.51e-05	5.74661e-06	4.51e-05	944
ss715579760	2.85464e-05	6.39744e-06	2.85464e-05	1170
ss715579763	4.28301e-05	1.47426e-05	4.28301e-05	971
ss715579764	4.15917e-05	1.34266e-05	4.15917e-05	993
ss715579765	3.32429e-05	7.24185e-06	3.32429e-05	1105
ss715579766	4.37349e-05	6.37328e-06	4.37349e-05	961
ss715579767	2.79572e-05	4.50675e-06	2.79572e-05	1179
ss715579768	3.37431e-05	6.5158e-06	3.37431e-05	1096
ss715579769	7.07324e-05	8.95501e-06	7.07324e-05	730
ss715579770	1.8743e-05	1.14625e-05	1.8743e-05	1340
ss715579771	6.0538e-05	2.1453e-05	6.0538e-05	806
ss715579772	3.00192e-05	6.63609e-06	3.00192e-05	1147
ss715579777	4.37806e-05	9.77591e-06	4.37806e-05	959
ss715579778	2.80165e-05	3.18897e-06	2.80165e-05	1177
ss715579779	3.69862e-05	5.55354e-06	3.69862e-05	1053
ss715579780	4.36282e-05	1.53323e-05	4.36282e-05	964
ss715579782	3.3235e-05	9.07745e-06	3.3235e-05	1106
ss715579783	2.88011e-05	4.41906e-06	2.88011e-05	1165
ss715579784	0.000211657	3.84462e-05	0.000211657	333
ss715579786	2.81118e-05	4.36462e-06	2.81118e-05	1175
ss715579787	2.87833e-05	3.72513e-06	2.87833e-05	1166
ss715579788	2.64602e-05	5.5617e-06	2.64602e-05	1196
ss715579789	2.88186e-05	6.809e-06	2.88186e-05	1164
ss715579790	4.89365e-05	9.14313e-06	4.89365e-05	908
ss715579791	2.30462e-05	2.43018e-06	2.30462e-05	1250
ss715579792	2.64724e-05	6.18886e-06	2.64724e-05	1195
ss715579793	2.82152e-05	1.1337e-05	2.82152e-05	1173
ss715579797	2.89587e-05	4.55744e-06	2.89587e-05	1163
ss715579799	3.21434e-05	1.13532e-05	3.21434e-05	1116
ss715579800	2.49103e-05	5.61634e-06	2.49103e-05	1220
ss715579801	3.39385e-05	6.05493e-06	3.39385e-05	1090
ss715579802	2.08649e-05	1.79747e-05	2.08649e-05	1290
ss715579803	4.2886e-05	2.23651e-05	4.2886e-05	970
ss715579804	5.23561e-05	1.3212e-05	5.23561e-05	886
ss715579805	3.54508e-05	6.08891e-06	3.54508e-05	1068
ss715579806	3.33037e-05	9.17666e-06	3.33037e-05	1103
ss715579807	5.44917e-05	1.76273e-05	5.44917e-05	865
ss715579808	3.16675e-05	6.93892e-06	3.16675e-05	1123
ss715579809	2.3267e-05	8.4448e-06	2.3267e-05	1246
ss715579811	1.78541e-05	1.46397e-05	1.78541e-05	1351
ss715579812	3.62334e-05	9.24523e-06	3.62334e-05	1061
ss715579813	6.93584e-05	2.95892e-05	6.93584e-05	735
ss715579814	2.35843e-05	4.45796e-06	2.35843e-05	1242
ss715579815	5.09524e-05	1.49525e-05	5.09524e-05	897
ss715579816	6.20756e-05	1.38669e-05	6.20756e-05	789
ss715579817	2.81415e-05	6.03807e-06	2.81415e-05	1174
ss715579818	2.12148e-05	8.20692e-06	2.12148e-05	1285
ss715579820	2.4836e-05	1.03938e-05	2.4836e-05	1221
ss715579822	3.16679e-05	6.38811e-06	3.16679e-05	1122
ss715579825	2.7541e-05	5.2428e-06	2.7541e-05	1182
ss715579826	4.26743e-05	5.09189e-06	4.26743e-05	975
ss715579827	3.35627e-05	7.03609e-06	3.35627e-05	1101
ss715579828	2.80318e-05	6.44152e-06	2.80318e-05	1176
ss715579829	1.92564e-05	1.2872e-05	1.92564e-05	1326
ss715579830	2.43566e-05	5.62262e-06	2.43566e-05	1231
ss715579832	4.0096e-05	9.12174e-06	4.0096e-05	1008
ss715579833	3.5703e-05	6.97382e-06	3.5703e-05	1066
ss715579834	2.90618e-05	7.29014e-06	2.90618e-05	1161
ss715579835	0.000154155	4.00641e-05	0.000154155	433
ss715579836	2.53811e-05	4.32281e-06	2.53811e-05	1214
ss715579838	5.75459e-05	1.22152e-05	5.75459e-05	840
ss715579839	1.86872e-05	5.3939e-06	1.86872e-05	1342
ss715579840	2.97662e-05	5.76562e-06	2.97662e-05	1150
ss715579841	5.14784e-06	1.22244e-05	5.14784e-06	1577
ss715579842	1.72366e-05	1.08853e-05	1.72366e-05	1359
ss715579843	3.5191e-05	1.20484e-05	3.5191e-05	1074
ss715579844	0.000186471	4.93448e-05	0.000186471	369
ss715579845	2.92003e-05	6.54725e-06	2.92003e-05	1159
ss715579846	0.000282356	4.37896e-05	0.000282356	263
ss715579847	2.97005e-05	7.09155e-06	2.97005e-05	1151
ss715579848	2.29453e-05	8.49354e-06	2.29453e-05	1254
ss715579850	0.000144866	2.76347e-05	0.000144866	453
ss715579851	3.78393e-05	1.15584e-05	3.78393e-05	1038
ss715579853	2.45929e-05	7.06625e-06	2.45929e-05	1226
ss715579855	0.000419636	0.000120016	0.000419636	189
ss715579856	4.16326e-05	2.83149e-05	4.16326e-05	992
ss715579857	6.10788e-05	1.46185e-05	6.10788e-05	802
ss715579858	3.35908e-05	6.5704e-06	3.35908e-05	1098
ss715579861	2.79718e-05	3.0053e-06	2.79718e-05	1178
ss715579862	2.95326e-05	1.04479e-05	2.95326e-05	1154
ss715579863	7.65015e-05	3.80473e-05	7.65015e-05	694
ss715579864	2.02156e-05	4.50554e-06	2.02156e-05	1309
ss715579865	1.87815e-05	9.28953e-06	1.87815e-05	1339
ss715579868	2.40255e-05	8.13334e-06	2.40255e-05	1236
ss715579871	3.27674e-05	1.55109e-05	3.27674e-05	1109
ss715579872	4.58446e-05	2.06048e-05	4.58446e-05	935
ss715579877	1.5725e-05	7.26626e-06	1.5725e-05	1388
ss715579878	1.12087e-05	5.80389e-06	1.12087e-05	1449
ss715579879	5.28758e-05	1.16014e-05	5.28758e-05	878
ss715579880	2.06298e-05	6.09486e-06	2.06298e-05	1299
ss715579881	2.31021e-05	1.45833e-05	2.31021e-05	1249
ss715579882	3.54039e-05	4.92322e-06	3.54039e-05	1070
ss715579884	1.91179e-05	1.04786e-05	1.91179e-05	1331
ss715579885	0.00015102	4.30044e-05	0.00015102	440
ss715579886	2.46183e-05	7.66023e-06	2.46183e-05	1225
ss715579888	1.58018e-05	9.72452e-06	1.58018e-05	1385
ss715579889	2.14011e-05	7.05386e-06	2.14011e-05	1282
ss715579890	2.1188e-05	1.02075e-05	2.1188e-05	1286
ss715579891	3.33019e-05	6.87306e-06	3.33019e-05	1104
ss715579892	0.000164492	5.82504e-05	0.000164492	412
ss715579893	2.29556e-05	5.82459e-06	2.29556e-05	1253
ss715579894	3.25758e-05	1.26079e-05	3.25758e-05	1110
ss715579895	5.98874e-05	1.97582e-05	5.98874e-05	816
ss715579896	3.033e-05	7.72586e-06	3.033e-05	1137
ss715579897	3.50302e-05	8.66503e-06	3.50302e-05	1078
ss715579898	1.67231e-05	4.26116e-06	1.67231e-05	1369
ss715579899	2.82912e-05	5.61933e-06	2.82912e-05	1172
ss715579900	0.000129214	2.52969e-05	0.000129214	494
ss715579901	2.65752e-05	8.32269e-06	2.65752e-05	1193
ss715579902	1.84429e-05	3.95017e-06	1.84429e-05	1344
ss715579903	3.98839e-05	7.84299e-06	3.98839e-05	1010
ss715579904	3.51599e-05	2.36642e-05	3.51599e-05	1075
ss715579907	2.39459e-05	9.55263e-06	2.39459e-05	1237
ss715579908	2.28292e-05	7.92949e-06	2.28292e-05	1256
ss715579909	3.01261e-05	1.05829e-05	3.01261e-05	1143
ss715579911	1.8704e-05	5.94953e-06	1.8704e-05	1341
ss715579913	6.0897e-05	2.29556e-05	6.0897e-05	804
ss715579914	1.98361e-05	8.32795e-06	1.98361e-05	1313
ss715579916	5.40528e-05	1.17846e-05	5.40528e-05	871
ss715579917	2.06656e-05	3.1136e-06	2.06656e-05	1296
ss715579920	1.77659e-05	8.70343e-06	1.77659e-05	1352
ss715579921	2.02556e-05	4.49831e-06	2.02556e-05	1306
ss715579923	1.94013e-05	3.23061e-06	1.94013e-05	1324
ss715579925	1.44299e-05	3.62228e-06	1.44299e-05	1401
ss715579927	3.16955e-05	1.07799e-05	3.16955e-05	1121
ss715579931	3.60852e-05	1.18287e-05	3.60852e-05	1064
ss715579933	1.95322e-05	7.70702e-06	1.95322e-05	1320
ss715579934	0.000129231	4.31558e-05	0.000129231	493
ss715579935	0.000114022	1.64288e-05	0.000114022	541
ss715579936	2.3016e-05	6.59574e-06	2.3016e-05	1252
ss715579937	4.16691e-05	6.73098e-06	4.16691e-05	991
ss715579938	3.11105e-05	1.14079e-05	3.11105e-05	1127
ss715579940	2.32361e-05	8.43178e-06	2.32361e-05	1247
ss715579941	2.2558e-05	4.36582e-06	2.2558e-05	1261
ss715579942	0.0141986	0.00124639	0.0141986	7
ss715579945	2.92669e-05	8.55845e-06	2.92669e-05	1158
ss715579946	2.19799e-05	5.68252e-06	2.19799e-05	1271
ss715579947	0.000197584	3.99189e-05	0.000197584	351
ss715579948	2.34841e-05	3.2192e-06	2.34841e-05	1244
ss715579949	2.8673e-05	5.21245e-06	2.8673e-05	1167
ss715579950	3.82276e-05	8.53208e-06	3.82276e-05	1034
ss715579951	2.06756e-05	4.21023e-06	2.06756e-05	1295
ss715579956	5.79657e-05	2.45266e-05	5.79657e-05	836
ss715579958	2.61097e-05	1.03903e-05	2.61097e-05	1202
ss715579959	1.98163e-05	4.08237e-06	1.98163e-05	1314
ss715579960	0.000270617	8.71272e-05	0.000270617	277
ss715579961	1.64977e-05	7.49133e-06	1.64977e-05	1373
ss715579962	2.33612e-05	3.29667e-06	2.33612e-05	1245
ss715579963	3.22313e-05	8.79584e-06	3.22313e-05	1115
ss715579964	2.25126e-05	6.79607e-06	2.25126e-05	1263
ss715579966	1.36327e-05	8.79971e-06	1.36327e-05	1412
ss715579969	4.25133e-05	1.11642e-05	4.25133e-05	980
ss715579970	1.36928e-05	6.6359e-06	1.36928e-05	1410
ss715579971	2.67502e-05	4.21091e-06	2.67502e-05	1192
ss715579972	4.79283e-05	1.33147e-05	4.79283e-05	918
ss715579973	2.76843e-05	3.96688e-06	2.76843e-05	1180
ss715579974	4.06631e-05	1.94581e-05	4.06631e-05	1001
ss715579975	1.76304e-05	2.82056e-06	1.76304e-05	1354
ss715579976	1.65294e-05	1.25536e-05	1.65294e-05	1371
ss715579977	1.65288e-05	3.07688e-06	1.65288e-05	1372
ss715579978	1.64287e-05	3.53548e-06	1.64287e-05	1374
ss715579980	2.18807e-05	8.49412e-06	2.18807e-05	1273
ss715579983	3.24363e-05	1.1858e-05	3.24363e-05	1112
ss715579984	0.000151741	9.08779e-05	0.000151741	437
ss715579985	2.17512e-05	5.48304e-06	2.17512e-05	1275
ss715579987	1.43744e-05	1.19792e-05	1.43744e-05	1402
ss715579988	1.60335e-05	4.69087e-06	1.60335e-05	1381
ss715579991	1.91382e-05	7.79644e-06	1.91382e-05	1329
ss715579992	5.19798e-05	1.76159e-05	5.19798e-05	889
ss715579993	3.11455e-05	4.60663e-06	3.11455e-05	1126
ss715579995	3.08444e-05	6.98602e-06	3.08444e-05	1133
ss715579996	3.30092e-06	4.6427e-06	3.30092e-06	1631
ss715579997	4.22097e-05	6.92121e-06	4.22097e-05	985
ss715579998	2.12968e-05	3.16394e-06	2.12968e-05	1284
ss715579999	0.000168771	4.97527e-05	0.000168771	408
ss715580000	2.86555e-05	1.1968e-05	2.86555e-05	1168
ss715580002	0.000259794	8.45519e-05	0.000259794	283
ss715580003	2.59013e-05	8.52595e-06	2.59013e-05	1209
ss715580004	2.0664e-05	5.88899e-06	2.0664e-05	1297
ss715580005	2.7366e-05	6.11333e-06	2.7366e-05	1186
ss715580006	2.15084e-05	1.14713e-05	2.15084e-05	1278
ss715580008	2.7339e-05	8.65775e-06	2.7339e-05	1187
ss715580010	2.14685e-05	5.76849e-06	2.14685e-05	1280
ss715580012	2.09115e-05	3.50909e-06	2.09115e-05	1289
ss715580013	3.86247e-05	1.31452e-05	3.86247e-05	1026
ss715580014	2.26213e-05	1.9083e-05	2.26213e-05	1260
ss715580015	2.48145e-05	4.13086e-06	2.48145e-05	1223
ss715580018	1.3875e-05	1.33362e-05	1.3875e-05	1406
ss715580021	3.77482e-05	1.08798e-05	3.77482e-05	1040
ss715580022	2.58875e-05	5.70342e-06	2.58875e-05	1210
ss715580023	4.4135e-05	9.92632e-06	4.4135e-05	955
ss715580024	2.07284e-05	2.40706e-06	2.07284e-05	1293
ss715580025	5.69174e-05	1.41707e-05	5.69174e-05	846
ss715580026	0.000110886	2.20453e-05	0.000110886	550
ss715580028	2.9339e-05	1.34245e-05	2.9339e-05	1156
ss715580029	1.91064e-05	6.78042e-06	1.91064e-05	1332
ss715580030	2.93082e-05	5.26073e-06	2.93082e-05	1157
ss715580032	2.02218e-05	3.98413e-06	2.02218e-05	1308
ss715580033	0.000195414	5.06249e-05	0.000195414	353
ss715580035	1.8009e-05	2.43732e-06	1.8009e-05	1349
ss715580036	2.04077e-05	3.46214e-06	2.04077e-05	1303
ss715580037	1.45122e-05	5.77529e-06	1.45122e-05	1399
ss715580038	1.43422e-05	5.1494e-06	1.43422e-05	1403
ss715580039	2.59267e-05	8.56581e-06	2.59267e-05	1206
ss715580042	2.38061e-05	6.26054e-06	2.38061e-05	1238
ss715580043	1.71329e-05	3.82e-06	1.71329e-05	1360
ss715580045	2.24791e-05	7.50593e-06	2.24791e-05	1264
ss715580046	2.8557e-05	9.81701e-06	2.8557e-05	1169
ss715580047	2.05433e-05	3.53602e-06	2.05433e-05	1301
ss715580048	3.93956e-05	1.39706e-05	3.93956e-05	1018
ss715580049	0.000177503	4.92277e-05	0.000177503	387
ss715580050	1.54414e-05	3.25954e-06	1.54414e-05	1390
ss715580052	2.61629e-05	8.67303e-06	2.61629e-05	1200
ss715580055	6.17132e-05	1.87002e-05	6.17132e-05	794
ss715580056	1.52448e-05	9.43559e-06	1.52448e-05	1393
ss715580057	1.83267e-05	5.99903e-06	1.83267e-05	1346
ss715580059	1.89164e-05	9.39552e-06	1.89164e-05	1338
ss715580064	4.67194e-05	1.09384e-05	4.67194e-05	928
ss715580065	1.90619e-05	5.99622e-06	1.90619e-05	1335
ss715580066	1.59923e-05	2.66836e-06	1.59923e-05	1382
ss715580069	1.34536e-05	1.00378e-05	1.34536e-05	1416
ss715580070	2.4953e-05	4.12147e-06	2.4953e-05	1218
ss715580071	5.47649e-05	1.72569e-05	5.47649e-05	861
ss715580073	2.90679e-05	1.18541e-05	2.90679e-05	1160
ss715580075	2.41437e-05	4.45914e-06	2.41437e-05	1234
ss715580080	1.25523e-05	2.57422e-06	1.25523e-05	1426
ss715580081	2.53085e-05	8.87722e-06	2.53085e-05	1215
ss715580082	1.69637e-05	9.6993e-06	1.69637e-05	1362
ss715580083	5.90946e-05	1.7266e-05	5.90946e-05	826
ss715580084	2.27338e-05	5.77194e-06	2.27338e-05	1257
ss715580085	1.45058e-05	3.87034e-06	1.45058e-05	1400
ss715580088	1.20661e-05	4.64356e-06	1.20661e-05	1432
ss715580090	3.38371e-05	9.03864e-06	3.38371e-05	1093
ss715580091	6.68899e-05	1.30995e-05	6.68899e-05	749
ss715580092	2.95932e-05	7.45956e-06	2.95932e-05	1153
ss715580093	9.06085e-06	4.19265e-06	9.06085e-06	1488
ss715580094	3.2515e-05	8.78546e-06	3.2515e-05	1111
ss715580098	2.41752e-05	5.10389e-06	2.41752e-05	1233
ss715580099	3.94715e-05	7.40314e-06	3.94715e-05	1016
ss715580100	3.1906e-05	9.1263e-06	3.1906e-05	1119
ss715580101	3.00686e-05	8.11968e-06	3.00686e-05	1145
ss715580103	2.07734e-05	9.68696e-06	2.07734e-05	1292
ss715580104	2.24162e-05	5.67112e-06	2.24162e-05	1266
ss715580105	2.14534e-05	7.94831e-06	2.14534e-05	1281
ss715580106	-2.89892e-06	1.3569e-05	2.89892e-06	1653
ss715580107	2.40941e-05	5.13063e-06	2.40941e-05	1235
ss715580109	2.19404e-05	2.5531e-06	2.19404e-05	1272
ss715580111	3.43674e-05	5.11196e-06	3.43674e-05	1085
ss715580112	3.96533e-05	1.12791e-05	3.96533e-05	1013
ss715580113	2.02395e-05	9.01168e-06	2.02395e-05	1307
ss715580114	4.01688e-05	9.87437e-06	4.01688e-05	1005
ss715580115	0.000125335	3.54468e-05	0.000125335	506
ss715580116	1.95042e-05	4.404e-06	1.95042e-05	1321
ss715580117	3.08476e-05	4.73543e-06	3.08476e-05	1132
ss715580119	4.2623e-05	2.08219e-05	4.2623e-05	977
ss715580120	2.03016e-05	3.46565e-06	2.03016e-05	1304
ss715580123	2.61248e-05	5.11155e-06	2.61248e-05	1201
ss715580125	2.73295e-05	8.8164e-06	2.73295e-05	1188
ss715580126	2.58465e-05	8.83035e-06	2.58465e-05	1212
ss715580128	1.36076e-05	1.61333e-06	1.36076e-05	1413
ss715580131	1.95387e-05	7.68275e-06	1.95387e-05	1319
ss715580132	2.02933e-05	3.68636e-06	2.02933e-05	1305
ss715580134	1.72487e-05	6.6653e-06	1.72487e-05	1358
ss715580135	2.26958e-05	5.67654e-06	2.26958e-05	1259
ss715580136	1.96592e-05	9.82461e-06	1.96592e-05	1317
ss715580137	1.66705e-05	8.05183e-06	1.66705e-05	1370
ss715580138	1.95017e-05	3.11605e-06	1.95017e-05	1322
ss715580139	2.06771e-05	6.89379e-06	2.06771e-05	1294
ss715580140	2.01165e-05	3.2707e-06	2.01165e-05	1310
ss715580142	2.11778e-05	9.79286e-06	2.11778e-05	1287
ss715580143	1.58066e-05	7.69639e-06	1.58066e-05	1384
ss715580144	3.02663e-05	3.38616e-06	3.02663e-05	1138
ss715580146	1.57309e-05	3.21078e-06	1.57309e-05	1386
ss715580148	2.90419e-05	6.90858e-06	2.90419e-05	1162
ss715580149	1.32427e-05	7.529e-06	1.32427e-05	1419
ss715580150	2.59103e-05	1.12685e-05	2.59103e-05	1208
ss715580151	1.6227e-05	3.02777e-06	1.6227e-05	1377
ss715580152	2.62394e-05	3.86399e-06	2.62394e-05	1199
ss715580153	4.24998e-05	9.48634e-06	4.24998e-05	981
ss715580154	2.74443e-05	1.11826e-05	2.74443e-05	1183
ss715580158	1.24918e-05	6.0805e-06	1.24918e-05	1428
ss715580159	1.75135e-05	2.86744e-06	1.75135e-05	1356
ss715580160	4.53029e-05	1.08256e-05	4.53029e-05	940
ss715580161	3.6965e-05	1.25467e-05	3.6965e-05	1054
ss715580162	1.68773e-05	2.28462e-06	1.68773e-05	1364
ss715580163	2.35581e-05	3.93498e-06	2.35581e-05	1243
ss715580165	2.64457e-05	9.4881e-06	2.64457e-05	1197
ss715580166	2.06305e-05	5.48772e-06	2.06305e-05	1298
ss715580167	2.44457e-05	5.45239e-06	2.44457e-05	1229
ss715580169	1.67667e-05	4.21119e-06	1.67667e-05	1367
ss715580170	2.31784e-05	4.1577e-06	2.31784e-05	1248
ss715580171	2.52162e-05	4.05524e-06	2.52162e-05	1216
ss715580173	1.92202e-05	3.11938e-06	1.92202e-05	1327
ss715580174	1.34926e-05	5.45303e-06	1.34926e-05	1415
ss715580177	2.363e-05	1.19533e-05	2.363e-05	1241
ss715580180	4.92048e-05	8.6261e-06	4.92048e-05	905
ss715580181	7.22204e-06	7.25179e-06	7.22204e-06	1531
ss715580182	0.00185788	0.000306514	0.00185788	39
ss715580183	2.47601e-05	3.61528e-06	2.47601e-05	1224
ss715580184	1.34407e-05	2.85883e-06	1.34407e-05	1417
ss715580186	2.25226e-05	3.29984e-06	2.25226e-05	1262
ss715580187	1.16956e-05	5.96181e-06	1.16956e-05	1439
ss715580188	2.45746e-05	3.81147e-06	2.45746e-05	1228
ss715580191	0.000186122	7.52571e-05	0.000186122	370
ss715580192	3.20013e-05	7.0911e-06	3.20013e-05	1118
ss715580195	0.000149827	1.59211e-05	0.000149827	443
ss715580198	1.20275e-05	9.73441e-06	1.20275e-05	1433
ss715580199	0.000942437	0.000113533	0.000942437	82
ss715580200	1.89619e-05	2.48038e-06	1.89619e-05	1337
ss715580203	3.35749e-05	1.17764e-05	3.35749e-05	1100
ss715580207	0.000194204	4.63694e-05	0.000194204	354
ss715580208	1.90618e-05	6.76822e-06	1.90618e-05	1336
ss715580209	1.63025e-05	5.08169e-06	1.63025e-05	1375
ss715580210	1.00079e-05	3.07189e-06	1.00079e-05	1471
ss715580212	1.22234e-05	2.40613e-06	1.22234e-05	1429
ss715580213	1.54798e-05	4.35885e-06	1.54798e-05	1389
ss715580214	1.67387e-05	5.77074e-06	1.67387e-05	1368
ss715580215	2.74344e-05	6.52935e-06	2.74344e-05	1184
ss715580217	3.66548e-05	7.73113e-06	3.66548e-05	1056
ss715580218	2.37945e-05	2.58197e-06	2.37945e-05	1239
ss715580219	3.91681e-05	1.42879e-05	3.91681e-05	1022
ss715580220	4.33717e-05	1.6281e-05	4.33717e-05	967
ss715580221	3.01747e-05	1.15293e-05	3.01747e-05	1140
ss715580222	1.8241e-05	7.66723e-06	1.8241e-05	1348
ss715580224	9.71448e-06	2.37683e-06	9.71448e-06	1477
ss715580225	2.20281e-05	3.28721e-06	2.20281e-05	1269
ss715580226	2.10264e-05	4.58916e-06	2.10264e-05	1288
ss715580229	0.000126327	2.95615e-05	0.000126327	502
ss715580230	1.11123e-05	2.41784e-06	1.11123e-05	1453
ss715580232	4.45603e-05	4.23172e-06	4.45603e-05	949
ss715580233	3.97301e-05	1.12203e-05	3.97301e-05	1011
ss715580234	2.00447e-05	3.81308e-06	2.00447e-05	1311
ss715580235	6.59623e-06	3.8713e-06	6.59623e-06	1546
ss715580236	1.12561e-05	3.26253e-06	1.12561e-05	1447
ss715580237	2.27314e-05	5.76678e-06	2.27314e-05	1258
ss715580238	2.30168e-05	4.6988e-06	2.30168e-05	1251
ss715580241	1.52475e-05	3.39237e-06	1.52475e-05	1392
ss715580243	1.13963e-05	6.20808e-06	1.13963e-05	1443
ss715580244	1.90654e-05	2.83067e-06	1.90654e-05	1334
ss715580245	1.9649e-05	5.33867e-06	1.9649e-05	1318
ss715580246	1.58128e-05	4.82317e-06	1.58128e-05	1383
ss715580247	5.52191e-06	1.67257e-06	5.52191e-06	1566
ss715580248	0.000133716	2.11148e-05	0.000133716	482
ss715580250	1.60741e-05	3.98991e-06	1.60741e-05	1380
ss715580251	1.90907e-05	3.18388e-06	1.90907e-05	1333
ss715580252	1.84357e-05	4.58032e-06	1.84357e-05	1345
ss715580253	1.15918e-05	2.03508e-06	1.15918e-05	1440
ss715580254	1.62929e-05	8.23031e-06	1.62929e-05	1376
ss715580255	2.23014e-05	5.89929e-06	2.23014e-05	1267
ss715580256	1.45289e-05	3.05172e-06	1.45289e-05	1398
ss715580257	1.97921e-05	3.30752e-06	1.97921e-05	1315
ss715580258	1.68085e-05	2.18084e-06	1.68085e-05	1366
ss715580259	6.1785e-06	1.83849e-06	6.1785e-06	1551
ss715580260	1.7942e-05	5.31716e-06	1.7942e-05	1350
ss715580261	1.57308e-05	7.23185e-06	1.57308e-05	1387
ss715580262	9.58525e-06	4.88991e-06	9.58525e-06	1479
ss715580263	1.36504e-05	1.95831e-06	1.36504e-05	1411
ss715580265	3.06625e-05	8.74248e-06	3.06625e-05	1136
ss715580266	9.55849e-06	5.15651e-06	9.55849e-06	1482
ss715580267	1.19374e-05	2.08639e-06	1.19374e-05	1434
ss715580268	8.27462e-06	1.27993e-06	8.27462e-06	1504
ss715580269	8.58757e-06	3.9898e-06	8.58757e-06	1497
ss715580271	5.80553e-06	3.37527e-06	5.80553e-06	1558
ss715580272	1.18457e-05	2.11662e-06	1.18457e-05	1435
ss715580273	7.77598e-06	3.19825e-06	7.77598e-06	1518
ss715580274	1.29525e-05	2.41267e-06	1.29525e-05	1422
ss715580275	6.07987e-06	1.65665e-06	6.07987e-06	1554
ss715580276	2.18749e-05	9.99109e-06	2.18749e-05	1274
ss715580278	0.000162639	5.30436e-05	0.000162639	420
ss715580279	3.72528e-06	2.60009e-06	3.72528e-06	1615
ss715580281	1.27046e-05	4.36854e-06	1.27046e-05	1424
ss715580282	1.07933e-05	5.14049e-06	1.07933e-05	1458
ss715580283	2.20078e-05	8.19037e-06	2.20078e-05	1270
ss715580284	5.25759e-06	2.08017e-06	5.25759e-06	1576
ss715580285	0.000120312	3.71017e-05	0.000120312	525
ss715580286	4.49351e-06	1.68774e-06	4.49351e-06	1598
ss715580288	2.28342e-06	4.49918e-06	2.28342e-06	1688
ss715580289	8.56848e-06	1.92542e-06	8.56848e-06	1498
ss715580290	1.13698e-05	5.10718e-06	1.13698e-05	1445
ss715580291	1.12161e-05	2.50104e-06	1.12161e-05	1448
ss715580292	9.57829e-06	2.19612e-06	9.57829e-06	1481
ss715580293	0.000163591	4.51324e-05	0.000163591	416
ss715580294	5.80885e-06	4.13845e-06	5.80885e-06	1557
ss715580295	2.06006e-05	4.11224e-06	2.06006e-05	1300
ss715580296	0.000248092	8.78739e-05	0.000248092	294
ss715580298	9.91452e-06	2.69775e-06	9.91452e-06	1473
ss715580299	8.44108e-06	2.6434e-06	8.44108e-06	1501
ss715580300	9.75147e-06	4.02476e-06	9.75147e-06	1476
ss715580301	5.38391e-06	2.58319e-06	5.38391e-06	1571
ss715580302	7.15846e-06	1.16459e-06	7.15846e-06	1532
ss715580303	8.788e-06	2.08344e-06	8.788e-06	1494
ss715580304	4.96795e-06	7.61881e-06	4.96795e-06	1583
ss715580305	9.303e-06	2.23086e-06	9.303e-06	1484
ss715580306	9.14791e-06	2.2334e-06	9.14791e-06	1485
ss715580307	5.62077e-06	2.64596e-06	5.62077e-06	1563
ss715580308	7.52977e-06	2.06197e-06	7.52977e-06	1524
ss715580310	4.5662e-06	2.76193e-06	4.5662e-06	1594
ss715580311	6.802e-06	2.41127e-06	6.802e-06	1543
ss715580312	8.67199e-06	3.59696e-06	8.67199e-06	1495
ss715580314	8.53489e-06	2.15533e-06	8.53489e-06	1499
ss715580315	7.27905e-06	3.12348e-06	7.27905e-06	1529
ss715580316	5.13202e-06	2.18103e-06	5.13202e-06	1578
ss715580319	0.000156941	2.92543e-05	0.000156941	428
ss715580320	4.79888e-06	1.95432e-06	4.79888e-06	1588
ss715580322	8.1125e-06	1.54822e-06	8.1125e-06	1511
ss715580323	0.000163082	6.22202e-05	0.000163082	418
ss715580324	0.000128155	3.33107e-05	0.000128155	496
ss715580325	4.43999e-06	2.02291e-06	4.43999e-06	1599
ss715580326	1.13769e-05	3.17275e-06	1.13769e-05	1444
ss715580327	0.000127438	2.20111e-05	0.000127438	498
ss715580329	6.11981e-06	2.33246e-06	6.11981e-06	1552
ss715580330	4.62873e-06	1.90166e-06	4.62873e-06	1592
ss715580331	8.0211e-06	1.68098e-06	8.0211e-06	1513
ss715580335	4.13996e-06	1.42457e-06	4.13996e-06	1608
ss715580336	1.48097e-05	8.65948e-06	1.48097e-05	1395
ss715580337	9.11482e-06	2.95809e-06	9.11482e-06	1487
ss715580338	4.25715e-06	2.35524e-06	4.25715e-06	1605
ss715580339	4.62999e-06	1.21088e-06	4.62999e-06	1591
ss715580340	5.67502e-06	2.43705e-06	5.67502e-06	1562
ss715580342	2.71613e-06	1.44742e-06	2.71613e-06	1663
ss715580343	5.49959e-06	2.08312e-06	5.49959e-06	1568
ss715580344	9.87549e-06	3.59808e-06	9.87549e-06	1475
ss715580345	6.94789e-06	2.32278e-06	6.94789e-06	1538
ss715580347	7.23431e-06	2.15428e-06	7.23431e-06	1530
ss715580349	9.60818e-05	1.75055e-05	9.60818e-05	602
ss715580350	1.01079e-05	1.85617e-06	1.01079e-05	1469
ss715580351	0.000121326	2.09947e-05	0.000121326	522
ss715580352	1.37618e-05	3.2733e-06	1.37618e-05	1407
ss715580353	8.85714e-06	4.05525e-06	8.85714e-06	1492
ss715580355	7.58426e-06	3.83662e-06	7.58426e-06	1523
ss715580358	6.07791e-06	2.48072e-06	6.07791e-06	1555
ss715580359	9.48087e-06	2.37122e-06	9.48087e-06	1483
ss715580360	0.000130853	1.60791e-05	0.000130853	490
ss715580361	4.52695e-06	3.21461e-06	4.52695e-06	1597
ss715580362	0.0001941	5.4704e-05	0.0001941	355
ss715580363	6.94855e-06	1.38984e-06	6.94855e-06	1537
ss715580365	1.10895e-05	2.5167e-06	1.10895e-05	1454
ss715580366	6.73225e-06	1.64211e-06	6.73225e-06	1544
ss715580367	1.85061e-05	4.28393e-06	1.85061e-05	1343
ss715580368	8.4329e-06	2.00137e-06	8.4329e-06	1502
ss715580370	1.06269e-05	4.00153e-06	1.06269e-05	1464
ss715580371	1.97477e-05	3.25625e-06	1.97477e-05	1316
ss715580376	7.63413e-06	1.9399e-06	7.63413e-06	1521
ss715580377	1.06749e-05	1.51371e-06	1.06749e-05	1460
ss715580379	1.09606e-05	1.86706e-06	1.09606e-05	1455
ss715580380	6.93468e-06	2.59009e-06	6.93468e-06	1539
ss715580381	1.54167e-05	2.43606e-06	1.54167e-05	1391
ss715580382	1.46454e-05	2.22083e-06	1.46454e-05	1397
ss715580387	1.69082e-05	3.2061e-06	1.69082e-05	1363
ss715580388	1.40223e-05	3.48584e-06	1.40223e-05	1405
ss715580389	1.17515e-05	3.20956e-06	1.17515e-05	1437
ss715580390	1.70296e-05	1.29364e-06	1.70296e-05	1361
ss715580391	2.13473e-05	4.65329e-06	2.13473e-05	1283
ss715580393	9.36177e-05	1.65757e-05	9.36177e-05	612
ss715580395	1.06339e-05	1.98545e-06	1.06339e-05	1463
ss715580396	1.35689e-05	1.71849e-06	1.35689e-05	1414
ss715580397	1.46762e-05	2.80096e-06	1.46762e-05	1396
ss715580398	2.24508e-05	4.31534e-06	2.24508e-05	1265
ss715580399	1.34338e-05	3.17658e-06	1.34338e-05	1418
ss715580400	2.43599e-05	4.70815e-06	2.43599e-05	1230
ss715580401	4.05947e-05	4.82026e-06	4.05947e-05	1003
ss715580402	2.15083e-05	3.11056e-06	2.15083e-05	1279
ss715580403	1.17233e-05	2.37151e-06	1.17233e-05	1438
ss715580404	2.58534e-05	2.24673e-06	2.58534e-05	1211
ss715580406	1.26737e-05	1.82014e-06	1.26737e-05	1425
ss715580408	1.21425e-05	2.08962e-06	1.21425e-05	1430
ss715580409	5.28519e-06	1.91893e-06	5.28519e-06	1575
ss715580410	5.60285e-06	8.92569e-07	5.60285e-06	1564
ss715580411	1.75918e-05	2.54887e-06	1.75918e-05	1355
ss715580413	1.68438e-05	1.50456e-06	1.68438e-05	1365
ss715580414	1.29526e-05	3.77624e-06	1.29526e-05	1421
ss715580416	3.71927e-06	1.23854e-06	3.71927e-06	1616
ss715580417	8.84903e-06	1.74644e-06	8.84903e-06	1493
ss715580421	1.0907e-05	2.35589e-06	1.0907e-05	1457
ss715580422	3.00615e-05	2.79359e-06	3.00615e-05	1146
ss715580423	0.000114348	1.0739e-05	0.000114348	539
ss715580424	9.58147e-06	3.83194e-06	9.58147e-06	1480
ss715580426	1.3727e-05	2.65298e-06	1.3727e-05	1408
ss715580427	1.50643e-05	3.5549e-06	1.50643e-05	1394
ss715580429	5.35405e-06	1.0473e-06	5.35405e-06	1572
ss715580430	1.60815e-05	1.28771e-06	1.60815e-05	1378
ss715580431	8.0329e-06	1.05653e-06	8.0329e-06	1512
ss715580433	3.60156e-06	1.12957e-06	3.60156e-06	1623
ss715580434	1.0652e-05	2.0324e-06	1.0652e-05	1461
ss715580436	8.51542e-06	1.08824e-06	8.51542e-06	1500
ss715580437	0.000122471	1.57808e-05	0.000122471	519
ss715580438	7.8245e-06	1.40063e-06	7.8245e-06	1515
ss715580441	4.9505e-06	1.25977e-06	4.9505e-06	1584
ss715580442	8.25875e-06	1.25718e-06	8.25875e-06	1505
ss715580443	1.11522e-05	1.56993e-06	1.11522e-05	1450
ss715580444	1.09588e-05	2.6667e-06	1.09588e-05	1456
ss715580445	1.14343e-05	2.13704e-06	1.14343e-05	1442
ss715580447	3.1044e-06	1.09944e-06	3.1044e-06	1642
ss715580448	7.10124e-06	1.87915e-06	7.10124e-06	1533
ss715580449	9.05925e-06	1.6602e-06	9.05925e-06	1489
ss715580450	1.07022e-05	2.6811e-06	1.07022e-05	1459
ss715580452	7.03613e-06	1.2131e-06	7.03613e-06	1534
ss715580453	5.71798e-06	1.40623e-06	5.71798e-06	1559
ss715580454	5.07929e-06	1.38593e-06	5.07929e-06	1580
ss715580455	4.40379e-06	1.25241e-06	4.40379e-06	1600
ss715580457	8.29193e-06	2.00515e-06	8.29193e-06	1503
ss715580458	7.0145e-06	2.50516e-06	7.0145e-06	1535
ss715580460	9.88429e-06	3.55227e-06	9.88429e-06	1474
ss715580461	1.03563e-05	2.28814e-06	1.03563e-05	1466
ss715580462	3.62812e-06	1.98046e-06	3.62812e-06	1621
ss715580463	1.76919e-05	3.73472e-06	1.76919e-05	1353
ss715580464	6.86501e-06	1.55463e-06	6.86501e-06	1541
ss715580465	1.05287e-05	3.4796e-06	1.05287e-05	1465
ss715580466	4.34586e-06	8.42208e-07	4.34586e-06	1601
ss715580468	1.91235e-05	3.43278e-06	1.91235e-05	1330
ss715580471	1.03492e-05	1.36548e-06	1.03492e-05	1467
ss715580472	7.77066e-06	2.62706e-06	7.77066e-06	1519
ss715580473	4.98822e-06	1.09758e-06	4.98822e-06	1581
ss715580474	5.50323e-06	1.10194e-06	5.50323e-06	1567
ss715580475	4.13257e-06	8.48936e-07	4.13257e-06	1609
ss715580477	2.91924e-06	7.54989e-07	2.91924e-06	1651
ss715580478	8.19068e-06	1.55915e-06	8.19068e-06	1508
ss715580479	7.4804e-06	9.7533e-07	7.4804e-06	1525
ss715580480	4.27951e-06	1.60685e-06	4.27951e-06	1604
ss715580481	4.60262e-06	1.56404e-06	4.60262e-06	1593
ss715580489	1.06353e-05	1.68477e-06	1.06353e-05	1462
ss715580490	4.28929e-06	9.42642e-07	4.28929e-06	1603
ss715580492	6.84341e-06	1.35683e-06	6.84341e-06	1542
ss715580493	5.40483e-06	8.19004e-07	5.40483e-06	1570
ss715580495	8.16705e-06	1.4039e-06	8.16705e-06	1510
ss715580496	1.82544e-05	1.9071e-06	1.82544e-05	1347
ss715580497	9.68188e-06	1.49882e-06	9.68188e-06	1478
ss715580498	1.17522e-05	2.70759e-06	1.17522e-05	1436
ss715580499	1.60759e-05	2.1844e-06	1.60759e-05	1379
ss715580500	1.21353e-05	1.48432e-06	1.21353e-05	1431
ss715580501	8.01876e-06	2.17855e-06	8.01876e-06	1514
ss715580502	1.1301e-05	1.63364e-06	1.1301e-05	1446
ss715580504	5.69083e-06	1.79283e-06	5.69083e-06	1561
ss715580505	5.45387e-06	9.00926e-07	5.45387e-06	1569
ss715580506	6.9662e-06	6.12586e-07	6.9662e-06	1536
ss715580507	6.58204e-06	1.28286e-06	6.58204e-06	1547
ss715580508	8.97563e-06	2.28415e-06	8.97563e-06	1491
ss715580510	3.98795e-06	9.14246e-07	3.98795e-06	1612
ss715580511	1.07634e-07	1.22724e-06	1.07634e-07	1897
ss715580512	5.11482e-06	1.43414e-06	5.11482e-06	1579
ss715580513	5.5974e-06	1.90385e-06	5.5974e-06	1565
ss715580514	2.43792e-06	9.20901e-07	2.43792e-06	1682
ss715580515	2.00634e-06	6.3977e-07	2.00634e-06	1706
ss715580518	6.86512e-06	9.81849e-07	6.86512e-06	1540
ss715580519	5.70561e-06	7.70942e-07	5.70561e-06	1560
ss715580522	1.28079e-05	1.77398e-06	1.28079e-05	1423
ss715580523	1.11429e-05	1.13036e-06	1.11429e-05	1451
ss715580524	5.30789e-06	9.2267e-07	5.30789e-06	1574
ss715580526	0.000145485	5.49982e-05	0.000145485	451
ss715580527	1.88715e-06	9.00718e-07	1.88715e-06	1715
ss715580528	2.51777e-06	1.46393e-06	2.51777e-06	1675
ss715580529	1.11184e-05	2.70542e-06	1.11184e-05	1452
ss715580530	8.21856e-06	7.46221e-07	8.21856e-06	1507
ss715580531	2.66286e-06	9.76815e-07	2.66286e-06	1667
ss715580532	1.15491e-05	1.80451e-06	1.15491e-05	1441
ss715580536	9.14166e-06	7.18422e-07	9.14166e-06	1486
ss715580537	7.46429e-06	8.13599e-07	7.46429e-06	1526
ss715580538	4.52815e-06	7.33971e-07	4.52815e-06	1595
ss715580539	3.04397e-06	7.54213e-07	3.04397e-06	1644
ss715580541	1.88434e-06	1.17014e-06	1.88434e-06	1716
ss715580543	6.57583e-06	8.5831e-07	6.57583e-06	1548
ss715580544	1.41098e-05	1.77665e-06	1.41098e-05	1404
ss715580546	1.00685e-05	2.24589e-06	1.00685e-05	1470
ss715580547	2.8031e-06	7.17758e-07	2.8031e-06	1657
ss715580548	7.63163e-06	1.05038e-06	7.63163e-06	1522
ss715580550	8.65137e-06	1.06263e-06	8.65137e-06	1496
ss715580551	3.2801e-06	5.58213e-07	3.2801e-06	1633
ss715580552	4.94592e-06	8.53907e-07	4.94592e-06	1585
ss715580553	6.25797e-06	6.12733e-07	6.25797e-06	1549
ss715580554	4.5274e-06	7.24112e-07	4.5274e-06	1596
ss715580556	1.00994e-06	5.27594e-07	1.00994e-06	1807
ss715580559	1.61877e-06	6.41639e-07	1.61877e-06	1740
ss715580560	1.97009e-06	7.06e-07	1.97009e-06	1709
ss715580561	4.19944e-06	5.61383e-07	4.19944e-06	1606
ss715580563	3.41779e-06	7.08307e-07	3.41779e-06	1628
ss715580564	7.45425e-06	1.50459e-06	7.45425e-06	1527
ss715580565	3.28216e-06	5.70789e-07	3.28216e-06	1632
ss715580567	9.94907e-06	1.23382e-06	9.94907e-06	1472
ss715580569	7.42249e-06	1.00028e-06	7.42249e-06	1528
ss715580571	5.33449e-06	6.66148e-07	5.33449e-06	1573
ss715580572	6.61665e-06	1.21553e-06	6.61665e-06	1545
ss715580573	3.58877e-06	9.6016e-07	3.58877e-06	1624
ss715580574	3.65618e-06	6.51592e-07	3.65618e-06	1620
ss715580575	7.81102e-06	1.43122e-06	7.81102e-06	1517
ss715580576	1.25045e-05	1.19217e-06	1.25045e-05	1427
ss715580578	0.000115153	1.62092e-05	0.000115153	535
ss715580579	2.47044e-06	6.25116e-07	2.47044e-06	1679
ss715580580	1.03187e-05	1.47312e-06	1.03187e-05	1468
ss715580581	2.04043e-06	5.9312e-07	2.04043e-06	1701
ss715580582	2.93027e-06	6.31922e-07	2.93027e-06	1650
ss715580583	7.81544e-06	1.05396e-06	7.81544e-06	1516
ss715580584	8.17247e-06	1.20664e-06	8.17247e-06	1509
ss715580585	2.08182e-06	7.99145e-07	2.08182e-06	1699
ss715580586	4.9684e-06	1.02639e-06	4.9684e-06	1582
ss715580587	3.91835e-06	6.41511e-07	3.91835e-06	1613
ss715580588	6.24845e-06	8.56268e-07	6.24845e-06	1550
ss715580589	3.20574e-06	3.70748e-07	3.20574e-06	1638
ss715580590	6.10635e-06	1.34425e-06	6.10635e-06	1553
ss715580591	9.0392e-06	2.05392e-06	9.0392e-06	1490
ss715580592	7.69222e-06	1.83567e-06	7.69222e-06	1520
ss715580593	3.23037e-06	7.56039e-07	3.23037e-06	1636
ss715580594	4.11999e-06	6.92869e-07	4.11999e-06	1610
ss715580595	4.72979e-06	8.58485e-07	4.72979e-06	1590
ss715580596	4.87446e-06	9.33006e-07	4.87446e-06	1586
ss715580597	3.54788e-06	5.65105e-07	3.54788e-06	1625
ss715580599	3.19408e-06	9.36482e-07	3.19408e-06	1639
ss715580601	1.83756e-06	4.30003e-07	1.83756e-06	1719
ss715580602	3.70846e-06	1.12825e-06	3.70846e-06	1618
ss715580604	8.22628e-06	1.58452e-06	8.22628e-06	1506
ss715580606	3.11048e-06	5.76377e-07	3.11048e-06	1641
ss715580608	4.67849e-07	2.34942e-07	4.67849e-07	1860
ss715580609	2.63577e-06	4.45844e-07	2.63577e-06	1669
ss715580610	3.22376e-06	3.74549e-07	3.22376e-06	1637
ss715580611	1.9178e-06	7.74983e-07	1.9178e-06	1713
ss715580613	3.50483e-06	8.39621e-07	3.50483e-06	1627
ss715580614	3.5428e-06	7.62601e-07	3.5428e-06	1626
ss715580616	2.5191e-06	3.44096e-07	2.5191e-06	1674
ss715580617	1.75243e-06	2.6203e-07	1.75243e-06	1725
ss715580618	1.53907e-06	1.08468e-06	1.53907e-06	1749
ss715580619	1.6133e-06	3.48087e-07	1.6133e-06	1742
ss715580621	1.69874e-06	4.35209e-07	1.69874e-06	1730
ss715580622	2.39598e-06	2.67926e-07	2.39598e-06	1684
ss715580623	2.87884e-06	5.70021e-07	2.87884e-06	1654
ss715580625	1.97078e-06	4.12629e-07	1.97078e-06	1708
ss715580626	3.81648e-07	2.59184e-07	3.81648e-07	1869
ss715580627	2.03074e-06	3.33686e-07	2.03074e-06	1703
ss715580629	1.61126e-06	3.4835e-07	1.61126e-06	1743
ss715580630	1.77903e-06	2.51845e-07	1.77903e-06	1724
ss715580631	2.21459e-06	7.17931e-07	2.21459e-06	1690
ss715580632	2.17606e-06	7.39968e-07	2.17606e-06	1693
ss715580633	1.86435e-06	2.76218e-07	1.86435e-06	1718
ss715580637	1.74127e-06	5.97547e-07	1.74127e-06	1727
ss715580638	1.57996e-06	3.49058e-07	1.57996e-06	1746
ss715580640	2.24191e-06	4.66921e-07	2.24191e-06	1689
ss715580642	4.80511e-07	4.82893e-07	4.80511e-07	1859
ss715580643	1.82319e-06	3.369e-07	1.82319e-06	1721
ss715580644	1.3711e-06	3.7027e-07	1.3711e-06	1762
ss715580646	2.11545e-06	5.49636e-07	2.11545e-06	1697
ss715580647	1.08113e-06	4.71954e-07	1.08113e-06	1797
ss715580652	1.65877e-06	3.64103e-07	1.65877e-06	1734
ss715580653	2.12117e-06	5.64861e-07	2.12117e-06	1696
ss715580655	1.18415e-06	3.88425e-07	1.18415e-06	1783
ss715580656	2.63713e-06	3.35899e-07	2.63713e-06	1668
ss715580657	1.66855e-06	5.6576e-07	1.66855e-06	1732
ss715580658	1.96189e-06	4.38729e-07	1.96189e-06	1710
ss715580660	2.03923e-06	2.60438e-07	2.03923e-06	1702
ss715580665	2.21342e-06	7.46074e-07	2.21342e-06	1691
ss715580666	2.86225e-06	4.04013e-07	2.86225e-06	1655
ss715580667	2.5559e-06	6.22086e-07	2.5559e-06	1670
ss715580670	9.92878e-07	8.06845e-07	9.92878e-07	1810
ss715580671	2.91157e-06	5.50922e-07	2.91157e-06	1652
ss715580673	2.55526e-06	3.16742e-07	2.55526e-06	1671
ss715580674	3.76587e-06	1.30606e-06	3.76587e-06	1614
ss715580675	9.29396e-07	5.28816e-07	9.29396e-07	1820
ss715580676	1.13783e-06	3.54062e-07	1.13783e-06	1790
ss715580677	9.91796e-07	4.65347e-07	9.91796e-07	1811
ss715580681	1.98071e-06	4.90855e-07	1.98071e-06	1707
ss715580683	3.1934e-06	2.47167e-07	3.1934e-06	1640
ss715580684	4.29378e-06	5.29382e-07	4.29378e-06	1602
ss715580685	0.00125794	0.000227058	0.00125794	57
ss715580686	2.76925e-06	5.33577e-07	2.76925e-06	1658
ss715580687	1.83709e-06	2.47506e-07	1.83709e-06	1720
ss715580691	2.36462e-06	3.42484e-07	2.36462e-06	1685
ss715580693	5.83738e-06	7.53857e-07	5.83738e-06	1556
ss715580695	1.61883e-06	4.44206e-07	1.61883e-06	1739
ss715580696	4.14598e-06	3.43798e-07	4.14598e-06	1607
ss715580698	1.74859e-06	1.74312e-07	1.74859e-06	1726
ss715580699	2.12792e-06	5.15346e-07	2.12792e-06	1695
ss715580701	2.75682e-06	8.81727e-07	2.75682e-06	1659
ss715580702	0.000123713	3.47571e-05	0.000123713	515
ss715580703	2.14662e-06	2.0794e-07	2.14662e-06	1694
ss715580704	3.24905e-06	5.75377e-07	3.24905e-06	1635
ss715580706	4.79484e-06	7.53331e-07	4.79484e-06	1589
ss715580707	3.31437e-06	3.39462e-07	3.31437e-06	1630
ss715580708	2.71509e-06	6.98427e-07	2.71509e-06	1664
ss715580709	1.46445e-06	2.66849e-07	1.46445e-06	1754
ss715580710	1.52867e-06	2.1973e-07	1.52867e-06	1750
ss715580711	3.00537e-06	5.98225e-07	3.00537e-06	1647
ss715580712	3.26268e-06	3.44165e-07	3.26268e-06	1634
ss715580716	1.62118e-06	4.06627e-07	1.62118e-06	1738
ss715580717	2.50517e-06	5.45213e-07	2.50517e-06	1677
ss715580719	1.89982e-06	5.28522e-07	1.89982e-06	1714
ss715580723	4.11327e-06	1.15209e-06	4.11327e-06	1611
ss715580725	1.33692e-06	3.76106e-07	1.33692e-06	1767
ss715580727	3.62165e-06	6.04356e-07	3.62165e-06	1622
ss715580728	3.71771e-06	9.81313e-07	3.71771e-06	1617
ss715580729	2.68729e-06	2.91654e-07	2.68729e-06	1665
ss715580733	1.58463e-06	2.51274e-07	1.58463e-06	1745
ss715580734	9.7234e-07	4.48237e-07	9.7234e-07	1815
ss715580735	0.000184151	6.65462e-05	0.000184151	377
ss715580736	0.00010946	1.54626e-05	0.00010946	555
ss715580737	0.00151135	0.000255822	0.00151135	46
ss715580739	0.00117238	0.00013647	0.00117238	62
ss715580740	0.000119737	2.29436e-05	0.000119737	526
ss715580742	0.000294381	0.000112775	0.000294381	256
ss715580746	0.000101895	4.42424e-05	0.000101895	582
ss715580747	0.00011256	1.90315e-05	0.00011256	544
ss715580748	0.0017486	0.000372517	0.0017486	40
ss715580749	0.000146716	4.0874e-05	0.000146716	448
ss715580752	0.000223353	8.60229e-05	0.000223353	319
ss715580754	0.000128087	1.90772e-05	0.000128087	497
ss715580755	0.00717752	0.000686863	0.00717752	12
ss715580756	0.000137926	1.87356e-05	0.000137926	467
ss715580757	0.000106882	6.2413e-05	0.000106882	564
ss715580758	0.000243938	6.77679e-05	0.000243938	296
ss715580759	0.000170508	2.78679e-05	0.000170508	402
ss715580760	0.00113614	0.000282434	0.00113614	67
ss715580763	0.000134295	2.31358e-05	0.000134295	480
ss715580764	6.97294e-05	5.37943e-05	6.97294e-05	734
ss715580766	0.000120377	2.75828e-05	0.000120377	524
ss715580767	0.000171	4.86651e-05	0.000171	397
ss715580769	0.000136132	1.64595e-05	0.000136132	472
ss715580770	0.000107462	1.89131e-05	0.000107462	561
ss715580771	0.000106031	1.64226e-05	0.000106031	567
ss715580772	6.28333e-05	3.76509e-05	6.28333e-05	780
ss715580773	0.00013309	5.2323e-05	0.00013309	483
ss715580774	0.000156959	2.01577e-05	0.000156959	427
ss715580775	0.00290796	0.000411369	0.00290796	23
ss715580776	0.000114849	8.35761e-05	0.000114849	537
ss715580778	0.001065	0.000182297	0.001065	72
ss715580779	0.000102116	2.56292e-05	0.000102116	581
ss715580781	0.000162838	7.71279e-05	0.000162838	419
ss715580782	0.000738696	0.000124421	0.000738696	101
ss715580784	0.000137695	2.43325e-05	0.000137695	468
ss715580785	0.00018171	6.04094e-05	0.00018171	380
ss715580787	0.000124319	4.50654e-05	0.000124319	512
ss715580788	0.000126094	1.97791e-05	0.000126094	503
ss715580789	0.000153868	3.32881e-05	0.000153868	434
ss715580790	0.000156187	2.8809e-05	0.000156187	429
ss715580792	0.000124872	3.23326e-05	0.000124872	507
ss715580793	0.000140114	2.79007e-05	0.000140114	463
ss715580795	7.65131e-05	3.23508e-05	7.65131e-05	693
ss715580796	0.000208285	3.78811e-05	0.000208285	337
ss715580797	0.000179308	4.40223e-05	0.000179308	383
ss715580798	0.000103603	1.90434e-05	0.000103603	572
ss715580799	0.000122593	1.91074e-05	0.000122593	518
ss715580801	9.37412e-05	2.87287e-05	9.37412e-05	611
ss715580802	0.000135635	3.55512e-05	0.000135635	475
ss715580803	6.17311e-05	3.61817e-05	6.17311e-05	793
ss715580804	0.000119649	2.66677e-05	0.000119649	527
ss715580807	0.000143801	3.73628e-05	0.000143801	455
ss715580808	0.000126673	2.15737e-05	0.000126673	500
ss715580812	0.000112822	2.33022e-05	0.000112822	543
ss715580813	0.000190577	8.2617e-05	0.000190577	362
ss715580814	0.00015168	5.44944e-05	0.00015168	438
ss715580815	0.000771254	0.000165938	0.000771254	97
ss715580816	0.000149445	2.53078e-05	0.000149445	444
ss715580817	0.000897613	0.000117942	0.000897613	86
ss715580819	0.000163338	6.06572e-05	0.000163338	417
ss715580820	0.000124296	2.29035e-05	0.000124296	513
ss715580822	0.00825379	0.0018242	0.00825379	9
ss715580823	0.00131413	0.000211996	0.00131413	55
ss715580824	0.000108764	1.19692e-05	0.000108764	556
ss715580827	0.000957171	0.000196131	0.000957171	80
ss715580828	0.00608978	0.00062732	0.00608978	14
ss715580829	0.000103263	1.63156e-05	0.000103263	575
ss715580830	0.000420854	0.000102845	0.000420854	187
ss715580832	0.000170999	5.1068e-05	0.000170999	398
ss715580833	0.000844466	0.000126191	0.000844466	90
ss715580834	0.000180791	5.73112e-05	0.000180791	381
ss715580836	0.000143573	3.56249e-05	0.000143573	456
ss715580837	0.00200969	0.000278485	0.00200969	35
ss715580838	0.000102382	1.44394e-05	0.000102382	578
ss715580839	0.000227518	7.11173e-05	0.000227518	311
ss715580840	0.000156961	3.8363e-05	0.000156961	426
ss715580841	0.00090446	0.000179719	0.00090446	85
ss715580842	8.69224e-05	1.59244e-05	8.69224e-05	638
ss715580843	9.85883e-05	2.26117e-05	9.85883e-05	593
ss715580844	0.000100073	1.13489e-05	0.000100073	590
ss715580845	0.000120477	4.0877e-05	0.000120477	523
ss715580848	0.000100833	1.6273e-05	0.000100833	588
ss715580849	0.000124488	3.77601e-05	0.000124488	509
ss715580850	0.000173293	7.37943e-05	0.000173293	395
ss715580851	0.000962896	0.000261196	0.000962896	77
ss715580852	0.00014625	2.78335e-05	0.00014625	449
ss715580853	0.00762426	0.000877266	0.00762426	11
ss715580856	0.000110893	2.4287e-05	0.000110893	549
ss715580857	8.65313e-05	2.32731e-05	8.65313e-05	641
ss715580858	0.000129307	4.47582e-05	0.000129307	492
ss715580859	0.000954103	0.000210954	0.000954103	81
ss715580860	0.000193977	4.28062e-05	0.000193977	356
ss715580861	0.00361219	0.000393387	0.00361219	20
ss715580862	0.00199637	0.00045578	0.00199637	36
ss715580863	0.000146872	4.19901e-05	0.000146872	447
ss715580864	0.000160877	3.5584e-05	0.000160877	421
ss715580865	9.62837e-05	1.93112e-05	9.62837e-05	601
ss715580867	9.13222e-05	1.73604e-05	9.13222e-05	620
ss715580868	9.11535e-05	1.31098e-05	9.11535e-05	622
ss715580871	0.00133468	0.000187845	0.00133468	52
ss715580874	0.000139377	4.41191e-05	0.000139377	465
ss715580875	0.00156239	0.000202987	0.00156239	43
ss715580876	0.000103821	1.10915e-05	0.000103821	571
ss715580877	0.000118704	2.39662e-05	0.000118704	529
ss715580878	0.00544554	0.000826645	0.00544554	15
ss715580879	0.00017705	4.42873e-05	0.00017705	389
ss715580881	0.000634408	0.000100048	0.000634408	116
ss715580882	0.000212783	5.89959e-05	0.000212783	332
ss715580883	0.00102448	0.000130144	0.00102448	75
ss715580885	0.00806951	0.000853287	0.00806951	10
ss715580886	0.000101283	1.20592e-05	0.000101283	584
ss715580888	0.000115117	2.91705e-05	0.000115117	536
ss715580889	0.000134404	5.46245e-05	0.000134404	479
ss715580898	2.3597e-06	2.81774e-07	2.3597e-06	1686
ss715580905	1.64572e-06	2.905e-07	1.64572e-06	1736
ss715580912	4.88578e-07	1.94097e-07	4.88578e-07	1857
ss715580923	1.43447e-06	2.40906e-07	1.43447e-06	1760
ss715580929	4.20089e-07	1.06371e-07	4.20089e-07	1865
ss715580933	9.74637e-07	1.23105e-07	9.74637e-07	1814
ss715580935	1.03674e-06	2.77725e-07	1.03674e-06	1803
ss715580937	8.19566e-07	1.62312e-07	8.19566e-07	1825
ss715580947	1.43903e-06	2.45721e-07	1.43903e-06	1759
ss715580956	1.56333e-06	3.69838e-07	1.56333e-06	1747
ss715580964	2.43524e-06	6.12211e-07	2.43524e-06	1683
ss715580965	7.47023e-07	1.25394e-07	7.47023e-07	1829
ss715580971	8.85791e-07	2.58535e-07	8.85791e-07	1821
ss715580979	3.72584e-07	1.63529e-07	3.72584e-07	1870
ss715580983	2.51211e-06	3.93808e-07	2.51211e-06	1676
ss715581008	7.13422e-07	1.14145e-07	7.13422e-07	1831
ss715581066	8.52136e-07	1.57193e-07	8.52136e-07	1822
ss715581106	9.55828e-07	1.47362e-07	9.55828e-07	1817
ss715581120	3.01698e-06	5.88927e-07	3.01698e-06	1646
ss715581133	1.32565e-06	1.85283e-07	1.32565e-06	1769
ss715581169	2.72221e-06	3.18623e-07	2.72221e-06	1662
ss715581182	1.14335e-06	2.90662e-07	1.14335e-06	1789
ss715581188	6.88042e-07	1.73025e-07	6.88042e-07	1836
ss715581237	3.13027e-07	5.66898e-08	3.13027e-07	1874
ss715581297	1.66468e-06	3.09979e-07	1.66468e-06	1733
ss715581304	6.62602e-07	9.31613e-08	6.62602e-07	1838
ss715581316	1.06373e-06	1.16122e-07	1.06373e-06	1798
ss715581317	1.86751e-06	2.0711e-07	1.86751e-06	1717
ss715581321	1.14969e-06	2.49042e-07	1.14969e-06	1787
ss715581322	1.26335e-06	1.95895e-07	1.26335e-06	1772
ss715581326	5.117e-07	1.0529e-07	5.117e-07	1854
ss715581341	6.31541e-07	1.62911e-07	6.31541e-07	1842
ss715581358	1.08827e-06	1.36153e-07	1.08827e-06	1795
ss715581363	4.37909e-07	6.08338e-08	4.37909e-07	1864
ss715581370	9.85223e-07	1.33057e-07	9.85223e-07	1813
ss715581398	5.88018e-07	1.10872e-07	5.88018e-07	1847
ss715581404	5.84721e-07	1.328e-07	5.84721e-07	1848
ss715581412	4.64377e-07	1.34235e-07	4.64377e-07	1862
ss715581414	1.46907e-06	2.36061e-07	1.46907e-06	1753
ss715581419	4.52473e-07	7.08384e-08	4.52473e-07	1863
ss715581422	1.35466e-06	1.8661e-07	1.35466e-06	1763
ss715581426	1.73393e-06	2.89875e-07	1.73393e-06	1729
ss715581431	6.8821e-07	1.69024e-07	6.8821e-07	1835
ss715581433	1.05852e-06	1.42183e-07	1.05852e-06	1800
ss715581435	2.0481e-06	2.8942e-07	2.0481e-06	1700
ss715581438	1.06329e-06	1.46903e-07	1.06329e-06	1799
ss715581440	6.6075e-07	1.08536e-07	6.6075e-07	1839
ss715581446	1.23512e-06	1.64966e-07	1.23512e-06	1778
ss715581449	5.84091e-07	9.46337e-08	5.84091e-07	1849
ss715581451	5.90689e-07	8.60609e-08	5.90689e-07	1845
ss715581466	1.21162e-06	3.9277e-07	1.21162e-06	1781
ss715581471	5.89257e-07	1.00784e-07	5.89257e-07	1846
ss715581475	2.44151e-06	3.59262e-07	2.44151e-06	1680
ss715581482	5.13563e-07	8.45068e-08	5.13563e-07	1853
ss715581483	1.16971e-06	1.87145e-07	1.16971e-06	1784
ss715581491	1.05024e-06	1.21292e-07	1.05024e-06	1802
ss715581492	7.80171e-07	8.81654e-08	7.80171e-07	1827
ss715581493	9.43744e-07	1.90787e-07	9.43744e-07	1819
ss715581498	5.29263e-07	1.4383e-07	5.29263e-07	1851
ss715581499	2.50916e-07	9.0048e-08	2.50916e-07	1879
ss715581502	1.14496e-06	6.39068e-08	1.14496e-06	1788
ss715581505	1.69233e-07	5.45468e-08	1.69233e-07	1886
ss715581509	1.45309e-06	2.36169e-07	1.45309e-06	1757
ss715581514	9.98668e-07	2.48617e-07	9.98668e-07	1808
ss715581522	6.69635e-07	9.28171e-08	6.69635e-07	1837
ss715581523	2.43984e-06	4.30619e-07	2.43984e-06	1681
ss715581528	4.05308e-07	5.78883e-08	4.05308e-07	1866
ss715581534	7.31276e-07	9.74713e-08	7.31276e-07	1830
ss715581535	4.93784e-07	2.04436e-07	4.93784e-07	1855
ss715581539	2.09773e-06	2.23491e-07	2.09773e-06	1698
ss715581548	1.22171e-06	3.53009e-07	1.22171e-06	1780
ss715581552	1.86614e-07	6.17889e-08	1.86614e-07	1884
ss715581554	1.3427e-06	3.14743e-07	1.3427e-06	1766
ss715581556	2.09293e-07	9.7704e-08	2.09293e-07	1882
ss715581558	3.08148e-07	5.54696e-08	3.08148e-07	1875
ss715581559	1.15225e-06	2.406e-07	1.15225e-06	1786
ss715581560	2.11056e-07	5.57198e-08	2.11056e-07	1881
ss715581564	1.32467e-07	5.14237e-08	1.32467e-07	1889
ss715581571	2.83723e-06	8.45198e-07	2.83723e-06	1656
ss715581572	2.73631e-07	5.49604e-08	2.73631e-07	1878
ss715581573	5.59679e-07	8.09723e-08	5.59679e-07	1850
ss715581575	3.20747e-07	6.72598e-08	3.20747e-07	1872
ss715581576	1.2458e-06	1.63532e-07	1.2458e-06	1775
ss715581580	1.02244e-06	1.40306e-07	1.02244e-06	1806
ss715581581	3.91414e-07	7.0229e-08	3.91414e-07	1868
ss715581582	8.22282e-07	1.02093e-07	8.22282e-07	1824
ss715581590	1.26687e-07	6.97698e-08	1.26687e-07	1892
ss715581591	4.66026e-07	7.77583e-08	4.66026e-07	1861
ss715581593	2.49123e-07	8.30266e-08	2.49123e-07	1880
ss715581595	4.89021e-07	9.92631e-08	4.89021e-07	1856
ss715581634	2.02794e-06	5.26997e-07	2.02794e-06	1704
ss715581640	2.74251e-07	1.21797e-07	2.74251e-07	1877
ss715581649	2.951e-06	6.99877e-07	2.951e-06	1649
ss715581657	3.2431e-07	8.60519e-08	3.2431e-07	1871
ss715581658	1.21027e-07	1.00733e-07	1.21027e-07	1894
ss715581660	1.26903e-06	2.10581e-07	1.26903e-06	1770
ss715581662	2.17828e-06	2.3277e-07	2.17828e-06	1692
ss715581669	8.08725e-08	8.62014e-08	8.08725e-08	1900
ss715581672	1.82421e-07	9.28357e-08	1.82421e-07	1885
ss715581676	5.20021e-07	1.44469e-07	5.20021e-07	1852
ss715581682	1.09752e-07	4.08058e-08	1.09752e-07	1896
ss715581687	3.08363e-09	4.93426e-08	3.08363e-09	1917
ss715581689	6.86602e-08	3.87387e-08	6.86602e-08	1903
ss715581692	1.3096e-07	7.87315e-08	1.3096e-07	1891
ss715581696	1.32426e-07	1.09027e-07	1.32426e-07	1890
ss715581700	1.79629e-06	2.96095e-07	1.79629e-06	1722
ss715581708	1.96587e-07	8.67373e-08	1.96587e-07	1883
ss715581713	1.0833e-06	1.79028e-07	1.0833e-06	1796
ss715581715	-8.06666e-08	1.06761e-07	8.06666e-08	1901
ss715581718	2.31311e-06	1.73552e-07	2.31311e-06	1687
ss715581723	6.33765e-07	1.08545e-07	6.33765e-07	1841
ss715581725	1.25018e-07	7.80278e-08	1.25018e-07	1893
ss715581726	-1.3916e-08	7.06154e-08	1.3916e-08	1911
ss715581729	2.74812e-07	7.4906e-08	2.74812e-07	1876
ss715581731	1.40778e-08	2.71058e-08	1.40778e-08	1910
ss715581732	1.49822e-07	8.30009e-08	1.49822e-07	1887
ss715581734	-3.91884e-08	2.50252e-08	3.91884e-08	1906
ss715581735	3.55339e-08	4.03728e-08	3.55339e-08	1907
ss715581737	1.16701e-07	2.969e-08	1.16701e-07	1895
ss715581742	4.24147e-08	3.04226e-08	4.24147e-08	1905
ss715581746	9.12453e-08	4.14351e-08	9.12453e-08	1898
ss715581747	7.69552e-08	2.131e-08	7.69552e-08	1902
ss715581751	1.28512e-08	3.019e-08	1.28512e-08	1913
ss715581752	8.79676e-09	1.52947e-08	8.79676e-09	1915
ss715581754	1.44861e-07	6.20101e-08	1.44861e-07	1888
ss715581759	-1.29296e-08	1.61958e-08	1.29296e-08	1912
ss715581772	1.50104e-08	1.83743e-08	1.50104e-08	1909
ss715581776	3.1428e-07	6.02465e-08	3.1428e-07	1873
ss715581777	-1.67725e-08	2.70988e-08	1.67725e-08	1908
ss715581779	8.88158e-08	3.26781e-08	8.88158e-08	1899
ss715581785	-6.27652e-09	1.4438e-08	6.27652e-09	1916
ss715581786	2.4959e-06	3.51702e-07	2.4959e-06	1678
ss715581791	5.96853e-08	2.27844e-08	5.96853e-08	1904
ss715581800	3.09071e-06	3.48785e-07	3.09071e-06	1643
ss715581806	-1.02762e-08	7.75484e-09	1.02762e-08	1914
ss715581813	0	0	0	1918
ss715581815	1.47826e-06	2.40031e-07	1.47826e-06	1751
ss715581887	2.54017e-06	4.06355e-07	2.54017e-06	1672
ss715582150	1.25679e-06	3.05343e-07	1.25679e-06	1774
ss715582172	1.24089e-06	2.35935e-07	1.24089e-06	1777
ss715582224	2.53743e-06	4.92463e-07	2.53743e-06	1673
ss715582577	1.73759e-06	3.13012e-07	1.73759e-06	1728
ss715582795	2.66312e-06	6.28401e-07	2.66312e-06	1666
ss715583013	1.12298e-06	3.07699e-07	1.12298e-06	1792
ss715583314	1.11564e-06	2.05838e-07	1.11564e-06	1794
ss715583404	2.02364e-06	5.30272e-07	2.02364e-06	1705
ss715583506	2.72808e-06	2.11256e-07	2.72808e-06	1661
ss715583581	1.45514e-06	1.40851e-07	1.45514e-06	1756
ss715583614	1.34824e-06	5.15851e-07	1.34824e-06	1765
ss715583621	6.88769e-07	1.41572e-07	6.88769e-07	1834
ss715583622	3.6573e-06	5.18048e-07	3.6573e-06	1619
ss715583624	1.55358e-06	2.35822e-07	1.55358e-06	1748
ss715583635	1.12903e-06	2.41603e-07	1.12903e-06	1791
ss715583646	1.44869e-06	4.83192e-07	1.44869e-06	1758
ss715583655	1.2663e-06	4.70892e-07	1.2663e-06	1771
ss715583662	2.99835e-06	4.88887e-07	2.99835e-06	1648
ss715583664	1.60213e-06	3.64446e-07	1.60213e-06	1744
ss715583669	1.6168e-06	2.14737e-07	1.6168e-06	1741
ss715583675	1.63348e-06	1.61903e-07	1.63348e-06	1737
ss715583679	1.6932e-06	2.98352e-07	1.6932e-06	1731
ss715583751	6.23604e-07	3.18517e-07	6.23604e-07	1843
ss715583754	1.35422e-06	4.06033e-07	1.35422e-06	1764
ss715583761	1.93068e-06	3.7814e-07	1.93068e-06	1712
ss715583798	1.78303e-06	4.00281e-07	1.78303e-06	1723
ss715583801	1.65152e-06	3.42091e-07	1.65152e-06	1735
ss715583815	3.03004e-06	6.37754e-07	3.03004e-06	1645
ss715583820	1.05041e-06	2.00469e-07	1.05041e-06	1801
ss715583821	2.74774e-06	6.97093e-07	2.74774e-06	1660
ss715583823	9.98663e-07	2.88872e-07	9.98663e-07	1809
ss715583842	1.46306e-06	1.71189e-07	1.46306e-06	1755
ss715583850	9.8625e-07	1.89661e-07	9.8625e-07	1812
ss715583872	1.25984e-06	2.02331e-07	1.25984e-06	1773
ss715583906	1.22201e-06	2.13985e-07	1.22201e-06	1779
ss715583916	6.90998e-07	1.45892e-07	6.90998e-07	1833
ss715583959	9.69121e-07	2.11223e-07	9.69121e-07	1816
ss715583999	6.55622e-07	1.93147e-07	6.55622e-07	1840
ss715584009	1.15789e-06	2.01561e-07	1.15789e-06	1785
ss715584014	1.33392e-06	3.6417e-07	1.33392e-06	1768
ss715584015	3.3491e-06	5.60632e-07	3.3491e-06	1629
ss715584018	1.02597e-06	3.77251e-07	1.02597e-06	1805
ss715584044	1.03391e-06	2.98118e-07	1.03391e-06	1804
ss715584054	4.87462e-07	1.87091e-07	4.87462e-07	1858
ss715584056	6.03586e-07	1.79956e-07	6.03586e-07	1844
ss715584063	7.11381e-07	1.91466e-07	7.11381e-07	1832
ss715584102	1.12158e-06	1.60842e-07	1.12158e-06	1793
ss715584153	1.24276e-06	2.70305e-07	1.24276e-06	1776
ss715584228	7.94265e-07	1.09892e-07	7.94265e-07	1826
ss715584260	1.93347e-06	1.40302e-07	1.93347e-06	1711
ss715584262	3.93624e-07	1.24881e-07	3.93624e-07	1867
ss715584267	7.77404e-07	1.07265e-07	7.77404e-07	1828
ss715584277	8.32822e-07	1.33376e-07	8.32822e-07	1823
ss715584284	4.8306e-06	6.31434e-07	4.8306e-06	1587
ss715584293	1.42187e-06	1.31344e-07	1.42187e-06	1761
ss715584325	1.47162e-06	1.73906e-07	1.47162e-06	1752
ss715594297	0.000184732	5.39112e-05	0.000184732	375
ss715639111	9.52742e-07	1.06443e-07	9.52742e-07	1818
ss715639143	0.000134518	3.65421e-05	0.000134518	478
ss715639168	7.35242e-05	2.6225e-05	7.35242e-05	713
ss715639169	6.56553e-05	2.54443e-05	6.56553e-05	760

## Sheet: Correlation Matrix Importance
Feature Names	heatmap	heatmap ranking
ss715578401	0.00485115	666
ss715578402	0.00393568	799
ss715578403	0.0162349	172
ss715578404	0.00415717	752
ss715578406	0.0378584	65
ss715578407	0.0140573	205
ss715578409	0.000994072	1552
ss715578410	0.00909923	331
ss715578411	0.00389921	807
ss715578413	0.000980018	1557
ss715578417	0.00355179	868
ss715578418	0.0298079	80
ss715578419	0.00018913	1840
ss715578420	0.00361272	857
ss715578422	0.00937893	320
ss715578423	0.0099992	298
ss715578424	0.00337734	895
ss715578426	0.000832356	1609
ss715578427	0.0019954	1244
ss715578429	0.00433399	727
ss715578431	0.0139974	206
ss715578432	0.00655532	493
ss715578434	0.00219771	1169
ss715578435	0.0052763	617
ss715578436	0.0103179	288
ss715578437	0.00183436	1284
ss715578438	0.00681214	468
ss715578439	0.0116379	253
ss715578441	0.0122405	239
ss715578443	0.00429624	733
ss715578444	0.000819024	1612
ss715578446	0.0125758	226
ss715578448	0.00099439	1551
ss715578449	0.00707527	448
ss715578452	0.00593808	543
ss715578454	0.00337137	897
ss715578456	0.0577495	30
ss715578459	0.0550803	33
ss715578461	0.044908	44
ss715578462	0.0629147	29
ss715578463	0.0192468	139
ss715578465	0.0187232	147
ss715578467	0.0020545	1226
ss715578470	0.0681427	25
ss715578471	0.000788659	1628
ss715578472	0.00663604	487
ss715578473	0.0678418	26
ss715578474	0.0237797	108
ss715578476	0.0917389	18
ss715578479	0.00143744	1416
ss715578480	0.00865007	351
ss715578482	0.0188921	145
ss715578484	0.0422813	50
ss715578485	0.018435	151
ss715578487	0.0151637	184
ss715578491	0.00666065	482
ss715578492	0.0147872	189
ss715578493	0.00401948	781
ss715578494	0.00194517	1255
ss715578495	0.00480225	669
ss715578496	0.0177189	157
ss715578497	0.0247681	104
ss715578498	0.0026488	1054
ss715578499	0.0146729	192
ss715578500	0.00147275	1406
ss715578502	0.00584018	553
ss715578503	0.00769461	398
ss715578504	0.00747257	414
ss715578505	0.000401149	1760
ss715578507	0.0195089	135
ss715578509	0.0280351	86
ss715578511	0.00736138	421
ss715578514	0.00658235	490
ss715578515	7.6866e-05	1889
ss715578516	0.0098637	304
ss715578517	0.00800439	383
ss715578519	0.00448322	706
ss715578520	0.0460754	42
ss715578521	0.00110088	1512
ss715578522	0.125854	11
ss715578523	0.0439718	45
ss715578524	0.00235576	1130
ss715578525	0.0227148	119
ss715578526	0.00157148	1373
ss715578527	0.00998071	299
ss715578528	0.00408535	771
ss715578529	0.0128219	218
ss715578531	0.00963432	311
ss715578533	0.00546236	597
ss715578536	0.0365984	68
ss715578538	0.037832	66
ss715578540	0.00291814	993
ss715578543	0.0403635	55
ss715578545	0.0189533	142
ss715578547	0.0270179	90
ss715578550	0.0247926	103
ss715578552	0.0104027	284
ss715578553	0.00202773	1233
ss715578554	0.0112022	264
ss715578556	0.0345434	70
ss715578557	0.000160936	1854
ss715578558	0.0153842	182
ss715578560	0.000609756	1689
ss715578563	0.0284779	83
ss715578564	0.00289309	1002
ss715578566	0.00399497	788
ss715578568	0.0329638	72
ss715578569	0.00139924	1428
ss715578571	0.0145786	196
ss715578574	0.00866571	349
ss715578575	0.00431092	729
ss715578576	0.00245654	1109
ss715578578	0.0413777	53
ss715578579	0.00229235	1144
ss715578580	0.00423259	740
ss715578581	0.0310058	77
ss715578582	0.0124002	233
ss715578583	0.00498083	652
ss715578584	0.020577	129
ss715578586	0.00661376	488
ss715578587	0.024904	101
ss715578589	0.00712782	441
ss715578590	0.00160855	1361
ss715578592	0.00813406	372
ss715578593	0.0139233	207
ss715578594	0.00573736	561
ss715578596	0.00133395	1445
ss715578603	0.0122	241
ss715578604	0.00379901	827
ss715578606	0.00838277	360
ss715578608	0.00676895	470
ss715578610	0.0519559	36
ss715578613	0.0360138	69
ss715578619	0.0268111	93
ss715578621	0.0271855	89
ss715578622	0.00829996	363
ss715578627	0.00187073	1273
ss715578628	0.0206612	128
ss715578630	0.0118059	247
ss715578631	0.00338304	893
ss715578633	0.0324647	74
ss715578635	0.133739	7
ss715578636	0.01201	244
ss715578637	0.00705776	451
ss715578639	0.00717076	438
ss715578640	0.0248739	102
ss715578642	0.0228629	116
ss715578643	0.0123577	235
ss715578644	0.0028378	1011
ss715578645	0.0040982	766
ss715578647	0.0274247	88
ss715578648	0.0187346	146
ss715578650	0.00813751	371
ss715578652	0.00247067	1104
ss715578656	0.000421859	1756
ss715578657	0.00537313	605
ss715578662	0.00900345	334
ss715578665	0.0276539	87
ss715578667	8.15662e-05	1887
ss715578669	0.000443905	1746
ss715578670	0.00748869	411
ss715578673	0.00782399	395
ss715578674	0.0177826	156
ss715578675	0.00335303	899
ss715578680	0.00187557	1270
ss715578681	0.000737081	1645
ss715578682	0.0156932	178
ss715578683	0.00791023	390
ss715578686	0.00832195	362
ss715578689	0.0449264	43
ss715578691	0.00282239	1015
ss715578693	0.00375805	832
ss715578694	0.0216333	123
ss715578695	0.00527743	616
ss715578698	0.0194363	137
ss715578699	0.00100639	1545
ss715578701	0.00989284	301
ss715578702	0.000104219	1878
ss715578703	0.000140038	1863
ss715578704	0.00424202	739
ss715578705	0.0116734	251
ss715578706	0.0197079	133
ss715578707	0.0102869	290
ss715578708	0.00202043	1237
ss715578709	0.00397408	792
ss715578711	0.0219964	122
ss715578714	0.00485174	665
ss715578716	0.0108398	267
ss715578717	0.0188947	143
ss715578718	0.0071238	442
ss715578722	0.0110895	265
ss715578723	0.00962997	312
ss715578726	0.0021866	1178
ss715578728	0.0385913	62
ss715578729	0.0485822	39
ss715578730	0.0045516	697
ss715578731	0.0250995	99
ss715578732	0.000690733	1660
ss715578733	0.0433732	48
ss715578734	0.0127211	221
ss715578735	0.017457	158
ss715578739	0.00223055	1160
ss715578743	0.0806709	23
ss715578745	0.00671683	477
ss715578746	0.0268521	92
ss715578750	0.0116487	252
ss715578751	0.00517365	629
ss715578752	0.00730717	428
ss715578754	0.0499626	38
ss715578755	0.0155699	180
ss715578756	0.00313842	939
ss715578757	0.000357391	1772
ss715578758	0.000535163	1717
ss715578759	0.00807468	380
ss715578762	0.00569266	567
ss715578763	0.0290676	82
ss715578764	0.00167187	1338
ss715578766	0.0106474	276
ss715578768	0.0144028	198
ss715578770	0.00104866	1527
ss715578771	0.00966201	307
ss715578772	0.0415863	51
ss715578773	0.0548613	34
ss715578774	0.00204174	1228
ss715578777	0.00564175	572
ss715578779	0.00775244	396
ss715578780	0.0150986	187
ss715578781	0.00281777	1020
ss715578782	0.00414964	754
ss715578784	0.00494999	655
ss715578786	0.00743093	417
ss715578787	0.0501226	37
ss715578788	0.247612	5
ss715578789	0.00428197	735
ss715578790	0.00965073	310
ss715578792	0.038795	60
ss715578793	8.68967e-05	1885
ss715578794	0.00372347	838
ss715578795	0.0123934	234
ss715578797	0.0021645	1186
ss715578798	0.000430679	1753
ss715578799	0.0292446	81
ss715578801	0.0220298	121
ss715578803	0.0109023	266
ss715578804	0.00708935	447
ss715578805	0.0171037	160
ss715578809	0.0027181	1038
ss715578810	0.0143104	202
ss715578812	0.00956672	314
ss715578815	0.0205298	130
ss715578816	0.0303932	78
ss715578817	0.032231	75
ss715578818	0.421974	3
ss715578820	0.0194588	136
ss715578822	0.0326934	73
ss715578823	0.00082042	1611
ss715578824	0.00593154	544
ss715578825	0.00670713	478
ss715578826	0.00542432	601
ss715578827	0.00347774	875
ss715578828	0.00485857	662
ss715578829	0.000742943	1641
ss715578831	0.000741305	1643
ss715578832	0.0234603	110
ss715578835	0.0120484	243
ss715578837	0.000984252	1555
ss715578838	0.00801939	382
ss715578840	0.00890151	338
ss715578842	0.0247575	105
ss715578843	0.00252527	1092
ss715578844	0.0052932	614
ss715578845	0.0249938	100
ss715578846	0.00598792	540
ss715578848	0.0054694	596
ss715578851	0.00113192	1498
ss715578852	0.000635344	1678
ss715578853	0.00923394	325
ss715578855	0.00382293	823
ss715578856	0.00230449	1140
ss715578857	0.000140807	1862
ss715578858	0.0134741	213
ss715578859	0.00269888	1042
ss715578860	0.0235584	109
ss715578861	0.00405722	775
ss715578862	0.0104831	282
ss715578863	0.00273474	1034
ss715578865	0.0281007	85
ss715578866	0.00510245	637
ss715578870	0.0114784	256
ss715578871	0.00132235	1453
ss715578872	0.0301895	79
ss715578874	0.000896222	1586
ss715578875	0.00918344	327
ss715578876	0.0231995	113
ss715578877	0.00260466	1067
ss715578879	0.000208223	1832
ss715578882	1.7414e-05	1911
ss715578883	0.000822449	1610
ss715578885	0.00947091	316
ss715578886	0.000906276	1582
ss715578887	0.0551825	32
ss715578888	0.00416889	748
ss715578890	0.00400568	785
ss715578891	9.91702e-05	1879
ss715578893	0.00110653	1510
ss715578894	0.0381151	63
ss715578896	0.00102627	1534
ss715578898	0.00314705	935
ss715578900	0.00447818	707
ss715578901	0.00259823	1069
ss715578902	0.0263482	95
ss715578904	0.00141449	1424
ss715578907	0.00172714	1324
ss715578908	0.00702979	454
ss715578909	0.0124585	231
ss715578911	0.00244506	1112
ss715578913	0.0103311	287
ss715578915	0.000166248	1850
ss715578918	0.008805	341
ss715578920	0.00291168	996
ss715578921	0.00765203	402
ss715578923	0.340488	4
ss715578924	0.00321228	926
ss715578926	0.00419068	746
ss715578927	0.00161453	1358
ss715578929	0.000512465	1725
ss715578931	0.00100511	1547
ss715578932	0.00438407	718
ss715578933	0.00524196	620
ss715578935	0.00826908	364
ss715578938	0.000597116	1693
ss715578940	0.0061696	521
ss715578941	0.0171843	159
ss715578942	0.00314282	937
ss715578946	0.0100634	297
ss715578950	0.000137742	1865
ss715578951	0.0269854	91
ss715578952	0.00036943	1770
ss715578953	0.00101686	1541
ss715578954	0.00681508	467
ss715578957	0.00916128	328
ss715578958	0.00142916	1418
ss715578959	0.00410947	765
ss715578960	0.480941	2
ss715578961	0.000167838	1848
ss715578962	0.00706874	449
ss715578963	0.00938789	319
ss715578964	0.00101092	1542
ss715578965	0.00316278	932
ss715578966	0.00246743	1105
ss715578967	0.00269524	1043
ss715578969	0.00225954	1152
ss715578971	0.00316194	933
ss715578972	0.0118917	246
ss715578973	0.000968139	1561
ss715578975	0.0101705	294
ss715578976	0.0015347	1378
ss715578979	0.00176454	1308
ss715578980	0.00373298	834
ss715578981	0.00224507	1157
ss715578982	0.0136056	212
ss715578983	0.0253501	98
ss715578984	0.00478784	670
ss715578985	0.00286331	1007
ss715578986	0.0231548	114
ss715578987	0.0190816	141
ss715578989	0.00354974	869
ss715578991	0.0070523	452
ss715578992	0.00229329	1143
ss715578993	0.00585769	551
ss715578994	0.000953747	1567
ss715578995	0.00507039	640
ss715578997	0.0107951	268
ss715578999	0.00312175	944
ss715579001	0.0261203	96
ss715579002	0.0012331	1481
ss715579004	0.00556719	578
ss715579005	0.00315595	934
ss715579006	0.00771393	397
ss715579007	0.00347502	876
ss715579008	0.00131903	1457
ss715579009	0.00726853	431
ss715579010	0.0032794	913
ss715579011	0.00384729	817
ss715579012	0.0154967	181
ss715579013	0.00333058	904
ss715579015	0.00620409	518
ss715579017	0.0013035	1463
ss715579018	0.0013926	1430
ss715579021	0.00301928	966
ss715579022	0.00138293	1435
ss715579023	0.0112148	262
ss715579026	0.00254986	1083
ss715579027	0.0159418	175
ss715579028	0.000874183	1595
ss715579029	0.0183932	152
ss715579030	0.00333906	901
ss715579032	0.0186164	149
ss715579033	0.00148971	1398
ss715579034	0.00358754	862
ss715579035	0.0149886	188
ss715579036	0.00263206	1062
ss715579037	0.00289414	1001
ss715579038	0.00684896	464
ss715579039	0.00347388	877
ss715579040	0.00111144	1507
ss715579042	0.0233937	111
ss715579043	0.00324992	918
ss715579044	0.0041417	760
ss715579047	0.00272031	1036
ss715579048	0.00329526	911
ss715579051	0.00292973	992
ss715579052	0.0415109	52
ss715579053	0.0188921	144
ss715579054	0.0162564	171
ss715579055	0.0259207	97
ss715579057	0.016754	164
ss715579059	8.81184e-05	1884
ss715579060	0.000727552	1651
ss715579064	0.00609665	528
ss715579065	0.00628172	512
ss715579066	0.00627463	513
ss715579067	0.00713276	440
ss715579069	0.00380644	825
ss715579072	0.00258046	1074
ss715579075	0.00320731	927
ss715579077	2.96382e-05	1905
ss715579078	0.00177984	1301
ss715579080	0.00414762	758
ss715579081	0.0229543	115
ss715579084	0.00206814	1221
ss715579085	0.000735483	1647
ss715579086	0.0030491	958
ss715579087	0.00677735	469
ss715579088	0.001028	1533
ss715579089	0.0034129	884
ss715579090	0.000894688	1587
ss715579095	0.00511487	635
ss715579098	0.00687395	462
ss715579099	0.00242027	1116
ss715579100	0.00416493	750
ss715579101	0.00441214	714
ss715579102	0.00339652	889
ss715579103	0.00472418	681
ss715579104	0.0399273	57
ss715579105	0.000645906	1674
ss715579106	0.00141819	1422
ss715579107	0.0126899	222
ss715579109	0.00616346	523
ss715579110	0.00076577	1634
ss715579112	0.000240223	1821
ss715579113	0.000673668	1664
ss715579114	0.00215295	1189
ss715579115	0.00411644	764
ss715579116	0.00224612	1156
ss715579117	0.00537754	604
ss715579118	0.00807984	379
ss715579122	0.00218686	1177
ss715579123	0.00175481	1310
ss715579124	0.0105807	279
ss715579125	0.00236027	1128
ss715579126	0.00507617	639
ss715579127	0.00132236	1452
ss715579128	0.00334928	900
ss715579129	0.0165699	167
ss715579130	0.00203505	1230
ss715579131	0.0129695	217
ss715579132	0.00616201	525
ss715579135	0.0160165	174
ss715579138	0.00361665	856
ss715579139	0.0213132	125
ss715579140	0.00240879	1120
ss715579141	0.0143806	199
ss715579142	0.00423159	741
ss715579143	0.00518535	627
ss715579145	0.00817642	368
ss715579146	0.00449631	705
ss715579147	0.0151047	186
ss715579148	0.00712193	443
ss715579149	0.00372447	837
ss715579151	0.00230808	1139
ss715579152	0.00148482	1401
ss715579153	0.00665575	484
ss715579154	0.00367827	842
ss715579155	0.00688871	460
ss715579156	0.00708947	446
ss715579157	0.0102275	292
ss715579158	0.00581517	555
ss715579159	0.00147912	1403
ss715579162	0.00112905	1501
ss715579163	0.00298292	980
ss715579164	0.0315988	76
ss715579165	0.0017208	1325
ss715579168	0.000121335	1871
ss715579170	0.00321281	925
ss715579171	0.000514301	1723
ss715579173	0.00340581	886
ss715579174	0.00565718	569
ss715579175	0.00607798	530
ss715579176	0.00836945	361
ss715579177	0.0155876	179
ss715579178	0.00301847	968
ss715579180	0.0022141	1164
ss715579181	0.0160833	173
ss715579182	0.0051132	636
ss715579183	0.00333019	905
ss715579184	0.00257903	1075
ss715579185	0.126066	10
ss715579186	0.00264799	1056
ss715579187	0.00144925	1414
ss715579188	0.00186389	1275
ss715579191	0.00123591	1480
ss715579192	0.00214271	1192
ss715579193	0.129266	8
ss715579194	0.00892195	337
ss715579196	0.000438543	1749
ss715579197	0.00846586	356
ss715579198	0.0241958	107
ss715579199	0.00214743	1191
ss715579200	0.0124608	230
ss715579201	0.00389646	808
ss715579202	0.00296334	985
ss715579203	0.00563767	574
ss715579204	0.000623666	1683
ss715579211	0.00573031	562
ss715579212	0.00636516	504
ss715579213	0.00737881	420
ss715579214	0.0169791	162
ss715579215	0.00512384	634
ss715579216	0.0076523	401
ss715579217	0.00466991	687
ss715579220	0.00473318	680
ss715579221	0.0022859	1146
ss715579222	0.0137992	210
ss715579223	0.00369403	839
ss715579224	0.0165544	168
ss715579225	0.000193663	1839
ss715579226	0.037799	67
ss715579227	0.00363614	850
ss715579228	0.008391	359
ss715579229	0.000256046	1812
ss715579230	0.0124305	232
ss715579231	0.000259618	1810
ss715579232	0.00346747	878
ss715579233	0.00359687	861
ss715579234	0.00815436	370
ss715579235	0.054217	35
ss715579236	0.00732368	424
ss715579237	0.00173138	1319
ss715579238	0.010066	296
ss715579239	0.016983	161
ss715579240	0.00340224	887
ss715579241	0.00311739	948
ss715579242	0.00553979	586
ss715579243	0.00583251	554
ss715579244	8.75231e-06	1916
ss715579246	0.015305	183
ss715579249	0.0137097	211
ss715579252	0.0392035	58
ss715579253	0.000476664	1739
ss715579254	0.000338596	1777
ss715579255	0.00894744	336
ss715579256	0.0144944	197
ss715579257	0.00557475	577
ss715579258	0.0067243	474
ss715579259	0.00159815	1368
ss715579260	0.00523204	622
ss715579265	0.0820268	21
ss715579268	0.000183071	1842
ss715579269	0.00240379	1121
ss715579270	0.0114926	255
ss715579272	0.00209348	1209
ss715579273	0.00463404	688
ss715579274	0.000433324	1750
ss715579276	0.00308836	952
ss715579278	0.00157635	1372
ss715579279	0.00155016	1376
ss715579281	0.00405684	776
ss715579282	0.00396429	795
ss715579283	0.00558292	576
ss715579284	0.0025073	1096
ss715579285	0.00570539	564
ss715579286	0.0336671	71
ss715579287	0.00199504	1245
ss715579288	0.000511769	1726
ss715579290	0.00202843	1232
ss715579291	0.00733146	423
ss715579292	0.00312365	943
ss715579293	0.0018122	1293
ss715579294	0.00505993	642
ss715579295	0.00460811	690
ss715579297	0.00166467	1341
ss715579298	0.00388166	813
ss715579299	0.00648098	497
ss715579300	0.00190108	1265
ss715579302	0.00693423	459
ss715579303	0.00822774	367
ss715579304	0.00170886	1328
ss715579307	0.00459217	691
ss715579308	0.00753587	409
ss715579310	3.36806e-05	1904
ss715579311	0.00312105	946
ss715579312	0.0131689	216
ss715579313	0.00409364	768
ss715579314	0.00447063	710
ss715579315	0.000862426	1597
ss715579316	0.0113969	259
ss715579317	0.00727946	430
ss715579318	0.000963302	1564
ss715579320	0.00592166	545
ss715579323	0.00429675	731
ss715579324	0.00812814	375
ss715579325	0.00148791	1400
ss715579326	0.000730417	1650
ss715579327	0.0125887	224
ss715579328	0.00109343	1514
ss715579329	0.000247747	1816
ss715579330	0.000808962	1617
ss715579332	0.0196051	134
ss715579333	0.00587474	550
ss715579335	0.00563833	573
ss715579336	0.00419711	745
ss715579337	0.0378704	64
ss715579338	0.0184473	150
ss715579343	0.00512788	633
ss715579345	0.00589996	548
ss715579347	0.0112096	263
ss715579351	0.000222884	1827
ss715579353	0.0101942	293
ss715579357	0.00366255	845
ss715579360	0.00668691	479
ss715579362	0.00565662	570
ss715579364	0.00623502	516
ss715579365	0.0192646	138
ss715579366	0.0107733	272
ss715579367	0.000611537	1688
ss715579368	0.000180063	1844
ss715579369	0.00339406	890
ss715579371	0.0012944	1465
ss715579372	0.00700658	456
ss715579373	0.00217721	1182
ss715579374	0.00271689	1039
ss715579375	0.0163458	170
ss715579376	0.0027227	1035
ss715579377	0.01431	203
ss715579379	0.011396	260
ss715579380	0.00506665	641
ss715579382	0.00663788	486
ss715579384	0.00389068	809
ss715579385	0.00267333	1048
ss715579386	0.0181917	155
ss715579387	0.000797423	1625
ss715579389	0.00236606	1124
ss715579390	0.000912841	1578
ss715579392	0.00687307	463
ss715579393	0.00216303	1188
ss715579394	0.00866095	350
ss715579397	0.00134602	1441
ss715579398	0.00273821	1033
ss715579400	0.0207724	127
ss715579403	0.00629202	508
ss715579404	0.00210492	1208
ss715579407	0.00151557	1386
ss715579408	0.0264132	94
ss715579409	0.000346603	1775
ss715579410	0.000208104	1833
ss715579411	0.00444046	713
ss715579412	0.0066563	483
ss715579413	0.000708125	1656
ss715579414	0.00788816	394
ss715579416	0.0026144	1065
ss715579417	0.00198227	1248
ss715579418	0.0166988	165
ss715579419	0.00179931	1297
ss715579420	0.00544807	599
ss715579421	0.000802119	1621
ss715579423	0.00249292	1098
ss715579424	0.00090864	1580
ss715579425	0.00180459	1295
ss715579426	0.00504619	643
ss715579427	0.00926729	323
ss715579428	0.00949884	315
ss715579429	0.00481139	668
ss715579430	0.00516932	631
ss715579431	0.000445462	1745
ss715579432	0.0186771	148
ss715579434	2.20065e-06	1918
ss715579436	0.000899588	1585
ss715579437	0.00317533	930
ss715579441	0.00848211	355
ss715579443	0.00351009	872
ss715579444	0.0151443	185
ss715579445	0.00193673	1257
ss715579447	0.000159796	1855
ss715579448	0.00248597	1099
ss715579449	0.000537577	1715
ss715579450	0.000546829	1713
ss715579451	0.0243814	106
ss715579454	0.00165114	1344
ss715579455	0.00843499	357
ss715579456	0.00630189	506
ss715579457	0.00878663	343
ss715579459	0.00189823	1266
ss715579460	0.00258865	1072
ss715579461	0.0167618	163
ss715579462	0.00521852	624
ss715579463	0.00411772	763
ss715579464	0.000988195	1553
ss715579465	0.0046967	682
ss715579467	0.000835371	1605
ss715579468	0.0072606	432
ss715579469	0.0047514	675
ss715579470	0.0023215	1136
ss715579471	0.00823759	366
ss715579472	0.00476005	673
ss715579475	0.0021925	1173
ss715579477	0.00119626	1487
ss715579478	0.000300815	1792
ss715579480	0.0019875	1246
ss715579481	0.00982936	305
ss715579484	0.00632767	505
ss715579485	0.00305542	957
ss715579486	0.00282184	1017
ss715579487	0.00509847	638
ss715579488	0.00789052	393
ss715579489	0.00609081	529
ss715579490	0.000121442	1870
ss715579491	0.00433866	725
ss715579492	0.0033386	902
ss715579493	0.0103455	286
ss715579494	0.00547448	595
ss715579496	0.000520337	1722
ss715579497	0.0033919	891
ss715579498	6.15779e-05	1891
ss715579499	0.00434617	724
ss715579500	0.000147443	1860
ss715579501	0.00965104	309
ss715579502	0.000231039	1823
ss715579503	0.00500549	647
ss715579504	0.00871431	346
ss715579505	0.000534207	1718
ss715579508	0.00156297	1375
ss715579509	0.00165388	1343
ss715579513	0.00242313	1115
ss715579514	0.00270776	1041
ss715579515	0.00910215	330
ss715579516	0.00202272	1236
ss715579517	0.00300182	973
ss715579518	0.00378222	828
ss715579519	0.00640353	502
ss715579520	0.00245832	1107
ss715579521	0.0165407	169
ss715579523	0.00194135	1256
ss715579524	0.0032666	916
ss715579525	0.00503974	644
ss715579526	0.000884102	1592
ss715579527	0.00175376	1311
ss715579528	0.00576569	559
ss715579529	0.0204203	131
ss715579530	0.00110507	1511
ss715579532	0.00487396	660
ss715579533	0.00390963	802
ss715579534	0.134268	6
ss715579535	0.00081625	1613
ss715579536	0.019822	132
ss715579538	0.000135934	1866
ss715579541	0.00322402	922
ss715579543	0.00308426	953
ss715579545	0.00701532	455
ss715579548	0.00529917	611
ss715579549	0.00142553	1419
ss715579550	0.00114551	1493
ss715579551	0.00135528	1439
ss715579552	0.00332227	907
ss715579553	0.00148835	1399
ss715579554	0.0105506	280
ss715579555	0.00363858	849
ss715579556	0.107618	13
ss715579557	1.76237e-05	1910
ss715579558	0.00191122	1263
ss715579559	0.0191327	140
ss715579560	0.00366807	843
ss715579566	0.0132754	215
ss715579567	0.003299	910
ss715579568	0.00360966	858
ss715579569	0.00536767	606
ss715579571	0.0146306	194
ss715579572	0.00289853	999
ss715579573	0.0127725	219
ss715579574	0.00404854	778
ss715579575	0.00193579	1259
ss715579576	0.00581394	556
ss715579577	0.0014592	1412
ss715579578	0.00368572	841
ss715579579	0.00616482	522
ss715579580	0.0106682	275
ss715579581	0.000603598	1691
ss715579582	0.00343585	883
ss715579583	0.00605057	531
ss715579584	0.0209156	126
ss715579585	0.00146628	1409
ss715579586	0.00025522	1814
ss715579587	0.00202355	1235
ss715579591	0.00222838	1161
ss715579592	0.00578779	557
ss715579593	0.000561633	1708
ss715579594	0.00202995	1231
ss715579595	0.000321117	1786
ss715579596	0.00319693	928
ss715579597	0.000999264	1549
ss715579598	0.00208899	1211
ss715579599	0.00227401	1148
ss715579600	0.00754837	407
ss715579601	0.000759398	1637
ss715579603	0.00882756	340
ss715579604	0.00177702	1303
ss715579605	0.00137225	1437
ss715579606	0.00313476	940
ss715579607	0.000324192	1783
ss715579608	0.000279066	1803
ss715579610	0.00454334	701
ss715579613	0.00283962	1009
ss715579614	0.00171417	1326
ss715579618	0.00256607	1078
ss715579620	0.00301498	969
ss715579621	0.000206651	1835
ss715579623	0.00107632	1520
ss715579626	0.00499982	648
ss715579629	0.00282043	1018
ss715579630	0.00344395	881
ss715579634	0.00124058	1476
ss715579635	0.0019571	1252
ss715579636	0.0138199	209
ss715579637	0.00162423	1352
ss715579639	0.000691218	1659
ss715579640	0.0016838	1332
ss715579641	0.00414702	759
ss715579642	5.0893e-05	1894
ss715579644	0.00469344	683
ss715579645	0.00208941	1210
ss715579646	0.000733873	1648
ss715579647	0.000792001	1627
ss715579648	0.00409668	767
ss715579650	0.000999334	1548
ss715579651	0.00383979	819
ss715579652	0.0030891	951
ss715579653	0.00381927	824
ss715579654	0.00128993	1467
ss715579656	0.00396085	797
ss715579659	0.000804208	1619
ss715579660	0.00328936	912
ss715579661	0.00174974	1315
ss715579662	0.00919599	326
ss715579664	0.00010801	1875
ss715579665	0.00457845	695
ss715579666	0.0015042	1392
ss715579668	0.00529645	612
ss715579669	0.005642	571
ss715579670	0.00808695	378
ss715579672	0.010255	291
ss715579673	0.00197357	1249
ss715579674	0.0145868	195
ss715579675	0.00241735	1117
ss715579677	0.0010215	1538
ss715579678	0.00450283	704
ss715579679	0.00100602	1546
ss715579681	0.00138573	1434
ss715579682	0.00473908	678
ss715579683	0.00162849	1349
ss715579684	0.00529457	613
ss715579688	0.000170228	1847
ss715579689	0.00306054	955
ss715579693	0.00276074	1029
ss715579695	0.000353362	1773
ss715579697	0.000202911	1837
ss715579698	0.0054769	594
ss715579699	0.00732276	425
ss715579700	0.000772862	1632
ss715579701	0.00520504	626
ss715579702	0.00312618	941
ss715579703	0.00473364	679
ss715579704	0.0054085	602
ss715579705	0.000557486	1710
ss715579706	0.00413434	762
ss715579710	0.00571954	563
ss715579712	0.0182585	154
ss715579714	0.00016274	1853
ss715579716	0.000443252	1747
ss715579717	0.00533723	607
ss715579718	0.0117769	248
ss715579719	0.00644443	499
ss715579720	0.00658033	491
ss715579721	0.00206847	1220
ss715579723	0.00187148	1272
ss715579725	0.00127322	1469
ss715579726	0.00241584	1119
ss715579727	0.00926753	322
ss715579729	0.00256328	1080
ss715579731	0.00192426	1261
ss715579732	0.00744425	416
ss715579733	0.0114642	257
ss715579734	0.0072167	434
ss715579736	0.00152265	1383
ss715579738	5.74107e-05	1892
ss715579739	0.000272113	1805
ss715579740	0.00230378	1141
ss715579741	0.0035439	870
ss715579742	0.0072506	433
ss715579743	0.00304416	959
ss715579744	0.00549105	593
ss715579745	0.0017785	1302
ss715579747	0.00255586	1082
ss715579749	0.00732117	426
ss715579751	0.000371009	1769
ss715579752	0.000565115	1704
ss715579754	0.000484566	1735
ss715579755	0.00115048	1492
ss715579759	0.00221688	1163
ss715579760	0.00151479	1387
ss715579763	0.00132146	1455
ss715579764	0.00275386	1030
ss715579765	0.00259828	1068
ss715579766	0.00383897	821
ss715579767	0.00160969	1360
ss715579768	0.00112089	1505
ss715579769	0.0043894	717
ss715579770	0.00304378	960
ss715579771	0.000974748	1558
ss715579772	0.00424819	737
ss715579777	0.0016885	1331
ss715579778	0.00103075	1531
ss715579779	8.91118e-05	1883
ss715579780	0.00551997	588
ss715579782	0.00588998	549
ss715579783	0.000428066	1754
ss715579784	0.00840901	358
ss715579786	0.00322385	923
ss715579787	0.00214097	1193
ss715579788	0.00554679	583
ss715579789	0.00184861	1280
ss715579790	0.00452398	702
ss715579791	0.00311938	947
ss715579792	0.00278483	1027
ss715579793	0.00167521	1335
ss715579797	0.00450687	703
ss715579799	0.00129618	1464
ss715579800	0.000601517	1692
ss715579801	0.00028704	1797
ss715579802	0.000641669	1677
ss715579803	0.00174226	1318
ss715579804	0.00227203	1149
ss715579805	0.0042477	738
ss715579806	0.00440217	716
ss715579807	0.00324879	919
ss715579808	0.00189741	1267
ss715579809	0.00297383	982
ss715579811	2.76413e-05	1906
ss715579812	0.00181876	1289
ss715579813	0.00903763	332
ss715579814	0.00211404	1204
ss715579815	0.00177477	1307
ss715579816	0.000465993	1742
ss715579817	0.00215217	1190
ss715579818	0.0017134	1327
ss715579820	0.00562215	575
ss715579822	0.00664838	485
ss715579825	0.00551173	590
ss715579826	0.00478649	671
ss715579827	0.00611383	527
ss715579828	0.00925761	324
ss715579829	0.00102236	1537
ss715579830	0.00255685	1081
ss715579832	0.00229508	1142
ss715579833	0.00262881	1064
ss715579834	0.000746313	1639
ss715579835	0.0183654	153
ss715579836	0.000326808	1781
ss715579838	0.00437933	719
ss715579839	0.00338076	894
ss715579840	0.0040032	786
ss715579841	0.00153202	1380
ss715579842	0.00101958	1539
ss715579843	0.0076404	403
ss715579844	0.0138871	208
ss715579845	0.0020524	1227
ss715579846	0.00162728	1350
ss715579847	0.00491493	657
ss715579848	0.00397453	791
ss715579850	0.00132989	1447
ss715579851	0.00569219	568
ss715579853	0.00029231	1796
ss715579855	0.0117218	249
ss715579856	0.00359999	860
ss715579857	0.00419925	744
ss715579858	0.00030953	1791
ss715579861	0.00219504	1171
ss715579862	0.0016152	1356
ss715579863	1.77349e-05	1909
ss715579864	0.000292489	1795
ss715579865	0.00672127	476
ss715579868	0.00252807	1090
ss715579871	0.00366109	846
ss715579872	0.00182909	1286
ss715579877	0.00245331	1110
ss715579878	0.0106034	278
ss715579879	0.00268123	1045
ss715579880	0.00183042	1285
ss715579881	0.00526092	618
ss715579882	0.000910926	1579
ss715579884	0.00166728	1340
ss715579885	0.000531047	1719
ss715579886	0.00360072	859
ss715579888	0.00658271	489
ss715579889	0.000243781	1818
ss715579890	0.00356361	864
ss715579891	0.000262283	1809
ss715579892	0.000572289	1703
ss715579893	0.00252943	1089
ss715579894	0.0022602	1151
ss715579895	0.00295266	986
ss715579896	0.000345269	1776
ss715579897	0.00414901	755
ss715579898	0.000167241	1849
ss715579899	0.000933385	1572
ss715579900	0.022773	118
ss715579901	0.000403736	1759
ss715579902	0.00226113	1150
ss715579903	0.00219709	1170
ss715579904	0.00263931	1059
ss715579907	0.00482936	667
ss715579908	0.00194612	1254
ss715579909	0.0093099	321
ss715579911	0.0061147	526
ss715579913	0.00622961	517
ss715579914	0.000479899	1737
ss715579916	0.0112968	261
ss715579917	0.00151337	1388
ss715579920	0.00173026	1320
ss715579921	0.000523881	1721
ss715579923	0.00218191	1181
ss715579925	0.00416535	749
ss715579927	0.00393246	800
ss715579931	0.00396787	793
ss715579933	0.000394368	1762
ss715579934	0.000182851	1843
ss715579935	0.00604806	532
ss715579936	0.00247544	1103
ss715579937	0.000626432	1682
ss715579938	0.00189569	1268
ss715579940	0.00282516	1012
ss715579941	0.00362505	854
ss715579942	0.0389125	59
ss715579945	0.00297208	983
ss715579946	0.00485667	664
ss715579947	0.00851454	353
ss715579948	4.33137e-05	1898
ss715579949	0.000574015	1701
ss715579950	0.000648417	1673
ss715579951	0.00203767	1229
ss715579956	0.00390133	805
ss715579958	0.00211939	1203
ss715579959	0.000488539	1734
ss715579960	0.00399048	790
ss715579961	0.000256764	1811
ss715579962	0.00344535	880
ss715579963	0.00301912	967
ss715579964	0.00145999	1411
ss715579966	0.00231131	1138
ss715579969	0.00668338	480
ss715579970	0.00149242	1396
ss715579971	0.00327077	915
ss715579972	0.00160442	1364
ss715579973	0.00797821	384
ss715579974	0.00160574	1363
ss715579975	0.000931088	1573
ss715579976	0.00577683	558
ss715579977	0.001304	1462
ss715579978	0.00219911	1168
ss715579980	0.000379024	1766
ss715579983	0.000741465	1642
ss715579984	0.00149095	1397
ss715579985	0.0018642	1274
ss715579987	0.0013872	1432
ss715579988	0.00414851	756
ss715579991	0.00556288	580
ss715579992	0.00115547	1490
ss715579993	0.00185622	1278
ss715579995	0.00263805	1060
ss715579996	0.00554508	584
ss715579997	0.00403398	779
ss715579998	0.00266906	1049
ss715579999	0.000731296	1649
ss715580000	0.000432179	1751
ss715580002	0.00147103	1408
ss715580003	0.00210709	1207
ss715580004	0.000626733	1681
ss715580005	0.00710223	444
ss715580006	0.000130408	1869
ss715580008	0.00288459	1004
ss715580010	0.00213812	1196
ss715580012	0.00206589	1222
ss715580013	0.00149527	1393
ss715580014	0.000792215	1626
ss715580015	0.00106439	1524
ss715580018	0.00597125	541
ss715580021	0.000510274	1727
ss715580022	0.000963796	1562
ss715580023	0.00312109	945
ss715580024	0.000649125	1672
ss715580025	0.00218785	1176
ss715580026	0.000726195	1652
ss715580028	0.00530331	610
ss715580029	0.0009481	1568
ss715580030	0.00488775	658
ss715580032	9.62986e-05	1881
ss715580033	0.00595187	542
ss715580035	0.00454967	698
ss715580036	0.00258075	1073
ss715580037	0.00251982	1093
ss715580038	0.00164936	1345
ss715580039	0.000573576	1702
ss715580042	0.00259481	1070
ss715580043	0.00018746	1841
ss715580045	0.000478949	1738
ss715580046	0.00343742	882
ss715580047	0.00153358	1379
ss715580048	0.0030067	970
ss715580049	0.00181574	1291
ss715580050	0.00031787	1789
ss715580052	4.14476e-05	1899
ss715580055	0.00219397	1172
ss715580056	0.00446853	712
ss715580057	0.00162663	1351
ss715580059	0.000142978	1861
ss715580064	0.000586155	1698
ss715580065	0.00235518	1131
ss715580066	0.00121035	1485
ss715580069	0.000132487	1868
ss715580070	0.000470771	1740
ss715580071	0.00168119	1333
ss715580073	0.000619444	1687
ss715580075	0.00388611	811
ss715580080	0.00175303	1312
ss715580081	0.00200012	1243
ss715580082	0.00293809	989
ss715580083	0.00231818	1137
ss715580084	0.00218593	1179
ss715580085	0.0027197	1037
ss715580088	0.00113352	1496
ss715580090	0.00220529	1167
ss715580091	0.0021338	1199
ss715580092	0.00263025	1063
ss715580093	0.000970595	1560
ss715580094	0.00160122	1366
ss715580098	0.00384157	818
ss715580099	0.00319102	929
ss715580100	0.00248308	1102
ss715580101	0.00525476	619
ss715580103	0.00236384	1126
ss715580104	0.000323092	1785
ss715580105	0.0029014	997
ss715580106	0.000179512	1845
ss715580107	0.00432446	728
ss715580109	0.00745012	415
ss715580111	0.00485751	663
ss715580112	0.00551856	589
ss715580113	0.00228184	1147
ss715580114	0.00355696	866
ss715580115	0.00625705	515
ss715580116	0.00150894	1390
ss715580117	0.0065471	494
ss715580119	0.00127069	1471
ss715580120	3.48179e-05	1902
ss715580123	0.00330116	909
ss715580125	0.00517292	630
ss715580126	0.000312878	1790
ss715580128	0.000535215	1716
ss715580131	0.00106826	1522
ss715580132	0.00154102	1377
ss715580134	0.00447322	709
ss715580135	0.00352327	871
ss715580136	3.73493e-05	1901
ss715580137	0.00809521	377
ss715580138	0.00260627	1066
ss715580139	0.00167121	1339
ss715580140	0.00943314	317
ss715580142	0.00435105	723
ss715580143	0.000855976	1599
ss715580144	0.000877237	1593
ss715580146	0.00100983	1543
ss715580148	0.000687881	1662
ss715580149	0.00222482	1162
ss715580150	0.00366775	844
ss715580151	0.00271347	1040
ss715580152	0.00973623	306
ss715580153	0.00208371	1213
ss715580154	0.00795112	387
ss715580158	0.00298383	979
ss715580159	0.00086755	1596
ss715580160	0.000397972	1761
ss715580161	0.000886164	1590
ss715580162	0.000283107	1800
ss715580163	0.000799973	1623
ss715580165	0.00531616	608
ss715580166	0.00138602	1433
ss715580167	0.00383905	820
ss715580169	0.00279155	1025
ss715580170	0.00602231	535
ss715580171	0.00302901	964
ss715580173	0.00249677	1097
ss715580174	0.0040862	769
ss715580177	0.00243615	1113
ss715580180	0.00208627	1212
ss715580181	0.00422311	742
ss715580182	0.0413685	54
ss715580183	0.00177602	1306
ss715580184	0.00282216	1016
ss715580186	0.00200884	1241
ss715580187	0.00172753	1323
ss715580188	0.00276743	1028
ss715580191	0.00540031	603
ss715580192	0.00415476	753
ss715580195	0.0103853	285
ss715580198	0.00151863	1385
ss715580199	0.0423296	49
ss715580200	0.000242952	1819
ss715580203	0.00552011	587
ss715580207	0.00268997	1044
ss715580208	0.00205649	1225
ss715580209	0.00108733	1518
ss715580210	0.00161478	1357
ss715580212	0.00294938	987
ss715580213	0.00758822	404
ss715580214	0.00193613	1258
ss715580215	0.00355313	867
ss715580217	0.00127229	1470
ss715580218	0.00435778	722
ss715580219	0.00141008	1425
ss715580220	0.000500856	1730
ss715580221	0.002988	976
ss715580222	0.00184647	1282
ss715580224	0.000410026	1758
ss715580225	0.00429637	732
ss715580226	0.000774294	1631
ss715580229	0.0043109	730
ss715580230	0.00879095	342
ss715580232	0.00542739	600
ss715580233	0.00446923	711
ss715580234	0.00377363	830
ss715580235	0.000594085	1695
ss715580236	0.00388632	810
ss715580237	0.00348882	873
ss715580238	0.00394341	798
ss715580241	0.00986662	303
ss715580243	0.00629198	509
ss715580244	0.0013231	1451
ss715580245	0.0031417	938
ss715580246	0.00256616	1077
ss715580247	0.00617354	520
ss715580248	0.0125928	223
ss715580250	0.00521099	625
ss715580251	0.00496922	653
ss715580252	0.00177678	1304
ss715580253	0.00303088	963
ss715580254	0.00163321	1348
ss715580255	0.00181486	1292
ss715580256	0.00160439	1365
ss715580257	0.0079702	386
ss715580258	0.00458479	694
ss715580259	0.00626291	514
ss715580260	4.47466e-05	1897
ss715580261	0.00178659	1299
ss715580262	0.00499074	649
ss715580263	0.00385219	815
ss715580265	0.00300501	971
ss715580266	0.000803772	1620
ss715580267	0.00600534	537
ss715580268	0.00339905	888
ss715580269	0.00531126	609
ss715580271	0.00816791	369
ss715580272	0.00176185	1309
ss715580273	0.00110729	1508
ss715580274	0.00895699	335
ss715580275	0.003627	852
ss715580276	0.00599663	538
ss715580278	0.000467293	1741
ss715580279	0.00362007	855
ss715580281	0.00492506	656
ss715580282	0.00728676	429
ss715580283	0.000424058	1755
ss715580284	0.00487326	661
ss715580285	0.00101953	1540
ss715580286	0.0036407	848
ss715580288	0.0030649	954
ss715580289	0.00207803	1218
ss715580290	0.00141847	1421
ss715580291	0.00591606	546
ss715580292	0.0020739	1219
ss715580293	0.0026778	1046
ss715580294	0.00553996	585
ss715580295	0.00332602	906
ss715580296	0.0040861	770
ss715580298	0.00275197	1031
ss715580299	0.00152604	1381
ss715580300	0.00102843	1532
ss715580301	3.44825e-05	1903
ss715580302	0.0013988	1429
ss715580303	0.00356053	865
ss715580304	0.000488724	1733
ss715580305	0.00279396	1024
ss715580306	0.00103475	1529
ss715580307	0.00672167	475
ss715580308	0.0056994	566
ss715580310	0.000326262	1782
ss715580311	8.5397e-06	1917
ss715580312	0.00196413	1251
ss715580314	0.0041608	751
ss715580315	0.00213505	1197
ss715580316	0.00202566	1234
ss715580319	0.00545569	598
ss715580320	0.00201391	1239
ss715580322	0.00496407	654
ss715580323	0.004072	772
ss715580324	0.00717465	437
ss715580325	0.000453749	1743
ss715580326	0.00206544	1223
ss715580327	0.00254846	1084
ss715580329	0.0026371	1061
ss715580330	0.00522627	623
ss715580331	0.000841936	1603
ss715580335	0.007656	400
ss715580336	0.00278645	1026
ss715580337	0.000415768	1757
ss715580338	0.00455314	696
ss715580339	0.00266083	1050
ss715580340	0.00125601	1474
ss715580342	0.000117724	1873
ss715580343	0.00146259	1410
ss715580344	0.00224102	1158
ss715580345	0.00217704	1183
ss715580347	0.00406882	774
ss715580349	0.00616329	524
ss715580350	0.0025927	1071
ss715580351	0.00912656	329
ss715580352	0.00223247	1159
ss715580353	0.000151662	1858
ss715580355	0.000178789	1846
ss715580358	0.000804535	1618
ss715580359	0.000228883	1825
ss715580360	0.0166358	166
ss715580361	0.00121473	1484
ss715580362	0.00902541	333
ss715580363	0.000431345	1752
ss715580365	0.00216744	1185
ss715580366	0.00518205	628
ss715580367	0.00390904	803
ss715580368	0.000781055	1629
ss715580370	0.00217208	1184
ss715580371	0.0033567	898
ss715580376	0.00550798	591
ss715580377	0.0107034	274
ss715580379	0.000269728	1806
ss715580380	0.00883295	339
ss715580381	0.0024169	1118
ss715580382	0.00503178	645
ss715580387	0.000513703	1724
ss715580388	0.00697823	457
ss715580389	0.00264615	1057
ss715580390	0.00150873	1391
ss715580391	0.00385216	816
ss715580393	0.010458	283
ss715580395	0.00447682	708
ss715580396	0.0045463	700
ss715580397	0.00429012	734
ss715580398	0.00184818	1281
ss715580399	0.00251438	1094
ss715580400	0.00372592	835
ss715580401	0.00421224	743
ss715580402	0.00550065	592
ss715580403	0.00218384	1180
ss715580404	0.00207916	1217
ss715580406	0.00168053	1334
ss715580408	0.000856654	1598
ss715580409	0.00141526	1423
ss715580410	0.000208368	1831
ss715580411	0.00362619	853
ss715580413	0.00087639	1594
ss715580414	0.000590502	1696
ss715580416	0.0034095	885
ss715580417	0.00400134	787
ss715580421	0.000628826	1679
ss715580422	0.00393028	801
ss715580423	0.00676507	471
ss715580424	0.00282332	1014
ss715580426	0.00129097	1466
ss715580427	0.000564916	1705
ss715580429	0.0022501	1153
ss715580430	0.000292564	1794
ss715580431	0.00237668	1122
ss715580433	0.00570288	565
ss715580434	0.0010438	1528
ss715580436	0.00498741	650
ss715580437	0.00962487	313
ss715580438	0.00590695	547
ss715580441	0.00733412	422
ss715580442	0.00703182	453
ss715580443	0.00252635	1091
ss715580444	0.00207953	1215
ss715580445	0.00461459	689
ss715580447	0.00604665	533
ss715580448	0.000620429	1685
ss715580449	0.00790849	391
ss715580450	0.000384377	1763
ss715580452	0.00338769	892
ss715580453	0.00132123	1456
ss715580454	0.00585566	552
ss715580455	0.00220638	1166
ss715580457	1.67326e-05	1913
ss715580458	0.00303191	962
ss715580460	0.00180132	1296
ss715580461	0.00161987	1354
ss715580462	0.00234273	1133
ss715580463	0.00284047	1008
ss715580464	0.000884697	1591
ss715580465	0.0016238	1353
ss715580466	0.000987534	1554
ss715580468	0.00028387	1799
ss715580471	0.000507936	1728
ss715580472	0.00172966	1322
ss715580473	0.00113082	1500
ss715580474	0.00140373	1426
ss715580475	0.00106565	1523
ss715580477	0.00373701	833
ss715580478	0.00123789	1478
ss715580479	0.00314409	936
ss715580480	0.00224701	1154
ss715580481	0.00265944	1052
ss715580489	0.002369	1123
ss715580490	0.00363536	851
ss715580492	0.000230859	1824
ss715580493	0.000337014	1778
ss715580495	0.000775587	1630
ss715580496	0.000669641	1667
ss715580497	0.00402626	780
ss715580498	0.00254421	1086
ss715580499	0.00297117	984
ss715580500	0.00187679	1269
ss715580501	0.000900272	1584
ss715580502	0.000760395	1636
ss715580504	0.0028843	1005
ss715580505	0.00187187	1271
ss715580506	0.00121753	1483
ss715580507	0.00207933	1216
ss715580508	0.00291172	995
ss715580510	0.00175014	1314
ss715580511	0.00098127	1556
ss715580512	0.00132612	1449
ss715580513	0.00123905	1477
ss715580514	0.000165468	1851
ss715580515	0.0026402	1058
ss715580518	5.42563e-05	1893
ss715580519	0.00327828	914
ss715580522	0.00321715	924
ss715580523	0.000923016	1576
ss715580524	0.00175291	1313
ss715580526	0.012724	220
ss715580527	0.00140044	1427
ss715580528	0.00311623	949
ss715580529	0.00131271	1459
ss715580530	0.000282567	1801
ss715580531	0.000588178	1697
ss715580532	0.00055122	1712
ss715580536	0.00102241	1536
ss715580537	1.67712e-05	1912
ss715580538	0.00109427	1513
ss715580539	0.000275773	1804
ss715580541	0.000673505	1665
ss715580543	0.00159277	1370
ss715580544	0.000564727	1706
ss715580546	0.0014789	1404
ss715580547	0.00256362	1079
ss715580548	0.00158134	1371
ss715580550	0.000480318	1736
ss715580551	0.000606117	1690
ss715580552	0.000382702	1765
ss715580553	0.00113282	1497
ss715580554	0.00020279	1838
ss715580556	0.0020819	1214
ss715580559	0.000973491	1559
ss715580560	0.000231569	1822
ss715580561	0.000579753	1699
ss715580563	0.00211105	1206
ss715580564	0.00132747	1448
ss715580565	0.00113109	1499
ss715580567	0.00266011	1051
ss715580569	0.000564188	1707
ss715580571	0.000668104	1668
ss715580572	0.00110709	1509
ss715580573	0.000439517	1748
ss715580574	0.00139206	1431
ss715580575	0.00287391	1006
ss715580576	0.000139944	1864
ss715580578	0.0122124	240
ss715580579	0.00132582	1450
ss715580580	0.00254348	1087
ss715580581	0.00108806	1517
ss715580582	0.00136295	1438
ss715580583	0.000799382	1624
ss715580584	0.000219486	1829
ss715580585	0.000771482	1633
ss715580586	0.00181681	1290
ss715580587	0.00125608	1473
ss715580588	0.000902885	1583
ss715580589	0.00198343	1247
ss715580590	0.000711217	1655
ss715580591	8.05067e-05	1888
ss715580592	0.000206892	1834
ss715580593	0.000382759	1764
ss715580594	0.000717712	1654
ss715580595	0.00206033	1224
ss715580596	0.000628678	1680
ss715580597	0.00093452	1570
ss715580599	0.000959947	1565
ss715580601	0.000643161	1676
ss715580602	0.00024442	1817
ss715580604	0.00390076	806
ss715580606	0.00414794	757
ss715580608	0.00177621	1305
ss715580609	0.00283886	1010
ss715580610	0.000489223	1732
ss715580611	0.00142411	1420
ss715580613	0.000706719	1657
ss715580614	0.00293637	990
ss715580616	0.00454695	699
ss715580617	0.000745837	1640
ss715580618	0.000945909	1569
ss715580619	0.000163112	1852
ss715580621	0.000154034	1857
ss715580622	0.000240448	1820
ss715580623	0.00248471	1100
ss715580625	0.00081275	1615
ss715580626	0.00100713	1544
ss715580627	0.00181061	1294
ss715580629	0.000659362	1669
ss715580630	0.00159837	1367
ss715580631	0.000594626	1694
ss715580632	0.00109306	1515
ss715580633	0.00130515	1461
ss715580637	0.0039613	796
ss715580638	0.00151113	1389
ss715580640	0.00147946	1402
ss715580642	0.000837825	1604
ss715580643	0.00298647	977
ss715580644	0.00108884	1516
ss715580646	0.000906606	1581
ss715580647	0.00192291	1262
ss715580652	0.000448093	1744
ss715580653	0.00127661	1468
ss715580655	0.000332163	1780
ss715580656	0.000893229	1588
ss715580657	0.00221134	1165
ss715580658	0.000149763	1859
ss715580660	0.000725252	1653
ss715580665	0.00166203	1342
ss715580666	0.00289538	1000
ss715580667	0.00212827	1201
ss715580670	0.00200747	1242
ss715580671	0.001472	1407
ss715580673	0.000107327	1876
ss715580674	0.00125552	1475
ss715580675	0.00131003	1460
ss715580676	0.000655172	1671
ss715580677	1.21935e-05	1915
ss715580681	0.00298522	978
ss715580683	9.34918e-05	1882
ss715580684	0.00183791	1283
ss715580685	0.103306	14
ss715580686	0.00264879	1055
ss715580687	0.00179661	1298
ss715580691	0.00161061	1359
ss715580693	6.6429e-05	1890
ss715580695	0.00161872	1355
ss715580696	0.0017843	1300
ss715580698	0.000672334	1666
ss715580699	0.00170468	1329
ss715580701	0.000658071	1670
ss715580702	0.00167327	1337
ss715580703	0.000135363	1867
ss715580704	0.0028079	1022
ss715580706	0.000105968	1877
ss715580707	0.00279468	1023
ss715580708	0.000255475	1813
ss715580709	0.000855893	1600
ss715580710	0.000374818	1768
ss715580711	3.83426e-05	1900
ss715580712	0.000323356	1784
ss715580716	0.000349606	1774
ss715580717	0.00115505	1491
ss715580719	0.00108063	1519
ss715580723	0.00280949	1021
ss715580725	0.00133643	1444
ss715580727	0.00337192	896
ss715580728	0.00134223	1442
ss715580729	0.000318084	1788
ss715580733	8.6796e-05	1886
ss715580734	0.00073585	1646
ss715580735	0.00825301	365
ss715580736	0.0114203	258
ss715580737	0.0677732	27
ss715580739	0.00554864	582
ss715580740	0.00628781	511
ss715580742	4.70182e-05	1896
ss715580746	0.00475032	676
ss715580747	0.00467019	686
ss715580748	0.0436504	47
ss715580749	0.0124976	227
ss715580752	0.0076877	399
ss715580754	0.00310711	950
ss715580755	0.0979947	15
ss715580756	0.00877158	344
ss715580757	0.00245279	1111
ss715580758	0.0040493	777
ss715580759	0.00288879	1003
ss715580760	0.111519	12
ss715580763	0.00159637	1369
ss715580764	0.00513646	632
ss715580766	0.00194708	1253
ss715580767	0.00718175	436
ss715580769	0.0122498	238
ss715580770	0.0115017	254
ss715580771	0.0159249	176
ss715580772	0.0119734	245
ss715580773	0.00742571	418
ss715580774	0.00748884	410
ss715580775	0.0824219	20
ss715580776	0.00160641	1362
ss715580778	0.0143542	200
ss715580779	0.000683155	1663
ss715580781	0.00502201	646
ss715580782	0.00575919	560
ss715580784	0.00731956	427
ss715580785	0.0121294	242
ss715580787	0.00789247	392
ss715580788	0.0011448	1494
ss715580789	0.00487949	659
ss715580790	0.0106263	277
ss715580792	0.00149446	1394
ss715580793	0.00388269	812
ss715580795	9.63613e-05	1880
ss715580796	0.0117067	250
ss715580797	0.00218985	1174
ss715580798	0.00182134	1288
ss715580799	0.0224581	120
ss715580801	0.00478355	672
ss715580802	0.00299257	975
ss715580803	0.00683761	466
ss715580804	0.000492625	1731
ss715580807	0.00137608	1436
ss715580808	0.00672652	473
ss715580812	0.0133044	214
ss715580813	0.0233328	112
ss715580814	0.00120629	1486
ss715580815	0.0656098	28
ss715580816	0.00475282	674
ss715580817	0.0480366	40
ss715580819	0.00233581	1134
ss715580820	0.000368121	1771
ss715580822	0.00850471	354
ss715580823	0.0147202	190
ss715580824	0.0070931	445
ss715580827	0.0462684	41
ss715580828	0.0283657	84
ss715580829	0.00123646	1479
ss715580830	0.0124817	228
ss715580832	0.00599131	539
ss715580833	0.0125882	225
ss715580834	0.00791253	389
ss715580836	0.00193376	1260
ss715580837	0.0143372	201
ss715580838	0.00346658	879
ss715580839	0.00387692	814
ss715580840	0.00174305	1317
ss715580841	0.0436965	46
ss715580842	0.0105377	281
ss715580843	0.00797725	385
ss715580844	0.00459004	692
ss715580845	0.00372586	836
ss715580848	0.0103148	289
ss715580849	0.0033148	908
ss715580850	0.00305823	956
ss715580851	0.0402978	56
ss715580852	0.0107904	270
ss715580853	0.0931704	17
ss715580856	0.000527539	1720
ss715580857	0.00528862	615
ss715580858	0.014155	204
ss715580859	0.0811418	22
ss715580860	0.00793779	388
ss715580861	0.0936952	16
ss715580862	0.0764728	24
ss715580863	0.00152453	1382
ss715580864	0.00687854	461
ss715580865	0.00228909	1145
ss715580867	0.00365594	847
ss715580868	0.00870266	348
ss715580871	0.0157293	177
ss715580874	0.006531	495
ss715580875	0.0214596	124
ss715580876	0.00714268	439
ss715580877	0.00600676	536
ss715580878	0.088003	19
ss715580879	1.92126e-05	1907
ss715580881	0.057533	31
ss715580882	0.00436403	720
ss715580883	0.0386017	61
ss715580885	0.127334	9
ss715580886	0.0015638	1374
ss715580888	0.00211213	1205
ss715580889	0.00112213	1503
ss715580898	0.00251198	1095
ss715580905	0.0075554	406
ss715580912	0.00115732	1489
ss715580923	0.00235849	1129
ss715580929	0.00107392	1521
ss715580933	0.0081333	374
ss715580935	0.00406933	773
ss715580937	0.000834368	1607
ss715580947	0.00498184	651
ss715580956	0.00213988	1194
ss715580964	0.00057541	1700
ss715580965	0.0023495	1132
ss715580971	0.00253328	1088
ss715580979	0.00474565	677
ss715580983	0.000110242	1874
ss715581008	0.00232552	1135
ss715581066	0.00105251	1526
ss715581106	0.00290028	998
ss715581120	0.00236066	1127
ss715581133	0.00281828	1019
ss715581169	0.000334533	1779
ss715581182	0.000887919	1589
ss715581188	0.00144912	1415
ss715581237	0.00651857	496
ss715581297	0.00282452	1013
ss715581304	0.000265987	1807
ss715581316	1.26155e-05	1914
ss715581317	0.00667719	481
ss715581321	0.00236493	1125
ss715581322	0.00684413	465
ss715581326	0.0081044	376
ss715581341	0.00186142	1276
ss715581358	0.00803166	381
ss715581363	0.00748791	412
ss715581370	0.0124806	229
ss715581398	0.00132146	1454
ss715581404	0.000209162	1830
ss715581412	0.00556457	579
ss715581414	0.00379938	826
ss715581419	0.000737157	1644
ss715581422	0.00458688	693
ss715581426	0.00299734	974
ss715581431	0.0107747	271
ss715581433	0.00629259	507
ss715581435	0.012303	237
ss715581438	0.00213979	1195
ss715581440	0.0146341	193
ss715581446	0.00417587	747
ss715581449	0.00118816	1488
ss715581451	0.0087448	345
ss715581466	0.00706286	450
ss715581471	0.00401357	783
ss715581475	0.000156042	1856
ss715581482	0.00369122	840
ss715581483	0.00942821	318
ss715581491	0.0123032	236
ss715581492	0.00246349	1106
ss715581493	0.0087069	347
ss715581498	0.00993084	300
ss715581499	0.00322763	921
ss715581502	0.00642164	500
ss715581505	0.00965758	308
ss715581509	0.00433622	726
ss715581514	0.0010571	1525
ss715581522	0.00469299	684
ss715581523	0.00131879	1458
ss715581528	0.00720951	435
ss715581534	0.00201163	1240
ss715581535	0.000934204	1571
ss715581539	0.00298249	981
ss715581548	0.00376342	831
ss715581552	0.00753621	408
ss715581554	0.00399257	789
ss715581556	0.0107905	269
ss715581558	0.00523662	621
ss715581559	0.00185846	1277
ss715581560	0.0147103	191
ss715581564	0.0228111	117
ss715581571	0.00324868	920
ss715581572	0.00303324	961
ss715581573	0.00813331	373
ss715581575	0.00987728	302
ss715581576	0.00645485	498
ss715581580	0.00400777	784
ss715581581	0.0101507	295
ss715581582	0.00747634	413
ss715581590	0.00265062	1053
ss715581591	0.00741276	419
ss715581593	0.0044117	715
ss715581595	0.00174922	1316
ss715581634	0.00300195	972
ss715581640	0.00382764	822
ss715581649	0.00248456	1101
ss715581657	0.00358093	863
ss715581658	0.00293288	991
ss715581660	0.00143448	1417
ss715581662	0.00212829	1200
ss715581669	0.00218805	1175
ss715581672	0.000552917	1711
ss715581676	0.0024333	1114
ss715581682	0.000621611	1684
ss715581687	0.000204999	1836
ss715581689	0.00291647	994
ss715581692	0.00163726	1346
ss715581696	0.00294785	988
ss715581700	0.000963769	1563
ss715581708	0.00413516	761
ss715581713	0.00173018	1321
ss715581715	0.00333578	903
ss715581718	0.000832999	1608
ss715581723	0.000850228	1601
ss715581725	0.00182796	1287
ss715581726	0.00123145	1482
ss715581729	0.00126658	1472
ss715581731	0.00224652	1155
ss715581732	0.000321105	1787
ss715581734	0.0039046	804
ss715581735	0.00167397	1336
ss715581737	0.00302597	965
ss715581742	0.000994973	1550
ss715581746	0.000253022	1815
ss715581747	0.000293955	1793
ss715581751	0.00080092	1622
ss715581752	0.0011211	1504
ss715581754	0.00257533	1076
ss715581759	0.000224594	1826
ss715581772	0.000762273	1635
ss715581776	0.00197236	1250
ss715581777	0.000928351	1575
ss715581779	0.000849859	1602
ss715581785	0.000834505	1606
ss715581786	0.00135247	1440
ss715581791	0.000117882	1872
ss715581800	0.00401811	782
ss715581806	0.000375317	1767
ss715581813	14.4665	1
ss715581815	0.00348126	874
ss715581887	0.00325966	917
ss715582150	0.00112012	1506
ss715582172	0.000928584	1574
ss715582224	0.000811115	1616
ss715582577	0.0037811	829
ss715582795	0.00149286	1395
ss715583013	0.00426158	736
ss715583314	0.000262979	1808
ss715583404	0.000619579	1686
ss715583506	0.000645334	1675
ss715583581	0.00245784	1108
ss715583614	0.00112556	1502
ss715583621	0.00604372	534
ss715583622	1.82786e-05	1908
ss715583624	0.00212226	1202
ss715583635	0.000219844	1828
ss715583646	0.000559888	1709
ss715583655	0.000922314	1577
ss715583662	0.000698859	1658
ss715583664	0.00216355	1187
ss715583669	0.00618507	519
ss715583675	0.00163647	1347
ss715583679	0.00637208	503
ss715583751	0.00190319	1264
ss715583754	0.00185391	1279
ss715583761	0.00436137	721
ss715583798	0.00468116	685
ss715583801	0.000279597	1802
ss715583815	0.00102284	1535
ss715583820	0.0031724	931
ss715583821	0.000543938	1714
ss715583823	0.00133855	1443
ss715583842	0.00254421	1085
ss715583850	0.000756779	1638
ss715583872	0.00274364	1032
ss715583906	0.0026772	1047
ss715583916	0.00103361	1530
ss715583959	0.0107459	273
ss715583999	0.00114358	1495
ss715584009	0.00695727	458
ss715584014	0.00147863	1405
ss715584015	0.000507894	1729
ss715584018	4.72122e-05	1895
ss715584044	0.00854584	352
ss715584054	0.00151969	1384
ss715584056	0.00640384	501
ss715584063	0.006289	510
ss715584102	0.00312616	942
ss715584153	0.000690001	1661
ss715584228	0.00757862	405
ss715584260	0.000958954	1566
ss715584262	0.005554	581
ss715584267	0.00655776	492
ss715584277	0.00145533	1413
ss715584284	0.00133376	1446
ss715584293	0.00169264	1330
ss715584325	0.000814144	1614
ss715594297	0.00213385	1198
ss715639111	0.003966	794
ss715639143	0.0020178	1238
ss715639168	0.000284318	1798
ss715639169	0.00676444	472

## Sheet: SHAP Importance
Feature Names	Mean value	SHAP ABS	SHAP ranking
ss715578401	4.9637e-05	4.9637e-05	1163
ss715578402	0.000110492	0.000110492	894
ss715578403	-0.000150335	0.000150335	664
ss715578404	1.56843e-05	1.56843e-05	1321
ss715578406	-0.00015026	0.00015026	695
ss715578407	-9.22664e-06	9.22664e-06	1381
ss715578409	4.93136e-05	4.93136e-05	1166
ss715578410	-0.000150297	0.000150297	679
ss715578411	-0.000411894	0.000411894	164
ss715578413	6.25826e-06	6.25826e-06	1537
ss715578417	0.000110243	0.000110243	974
ss715578418	-0.000149213	0.000149213	802
ss715578419	6.11455e-06	6.11455e-06	1758
ss715578420	-0.000150409	0.000150409	635
ss715578422	3.60666e-05	3.60666e-05	1226
ss715578423	-0.000150159	0.000150159	750
ss715578424	6.19251e-06	6.19251e-06	1620
ss715578426	-0.000150214	0.000150214	721
ss715578427	8.87712e-05	8.87712e-05	1055
ss715578429	0.000110537	0.000110537	879
ss715578431	0.000109011	0.000109011	989
ss715578432	6.3171e-06	6.3171e-06	1480
ss715578434	6.20575e-06	6.20575e-06	1600
ss715578435	-1.46972e-05	1.46972e-05	1328
ss715578436	0.000106811	0.000106811	995
ss715578437	7.16114e-05	7.16114e-05	1102
ss715578438	6.38781e-06	6.38781e-06	1441
ss715578439	1.32584e-05	1.32584e-05	1336
ss715578441	5.54318e-05	5.54318e-05	1139
ss715578443	1.03397e-05	1.03397e-05	1367
ss715578444	3.46412e-05	3.46412e-05	1228
ss715578446	6.12284e-06	6.12284e-06	1748
ss715578448	0.000266886	0.000266886	521
ss715578449	-0.000150356	0.000150356	661
ss715578452	5.51658e-05	5.51658e-05	1142
ss715578454	6.13765e-06	6.13765e-06	1727
ss715578456	0.000111287	0.000111287	837
ss715578459	0.000110352	0.000110352	955
ss715578461	-0.000439709	0.000439709	92
ss715578462	0.000110433	0.000110433	925
ss715578463	0.000110476	0.000110476	901
ss715578465	5.0392e-05	5.0392e-05	1159
ss715578467	4.62248e-05	4.62248e-05	1177
ss715578470	6.42312e-06	6.42312e-06	1423
ss715578471	1.53163e-05	1.53163e-05	1325
ss715578472	6.88054e-06	6.88054e-06	1410
ss715578473	-0.000410955	0.000410955	293
ss715578474	0.000110611	0.000110611	853
ss715578476	-0.000411165	0.000411165	188
ss715578479	5.0888e-05	5.0888e-05	1157
ss715578480	4.96569e-05	4.96569e-05	1162
ss715578482	0.00037116	0.00037116	470
ss715578484	0.000467333	0.000467333	79
ss715578485	1.16516e-06	1.16516e-06	1914
ss715578487	0.000261304	0.000261304	547
ss715578491	6.21334e-06	6.21334e-06	1586
ss715578492	-0.000410899	0.000410899	346
ss715578493	-5.98551e-05	5.98551e-05	1128
ss715578494	-0.00025444	0.00025444	574
ss715578495	6.22286e-06	6.22286e-06	1575
ss715578496	1.53223e-05	1.53223e-05	1324
ss715578497	6.21216e-06	6.21216e-06	1589
ss715578498	6.05397e-06	6.05397e-06	1817
ss715578499	0.000527455	0.000527455	66
ss715578500	-0.000150003	0.000150003	799
ss715578502	6.21776e-06	6.21776e-06	1582
ss715578503	4.91481e-06	4.91481e-06	1902
ss715578504	-0.000150389	0.000150389	644
ss715578505	6.1441e-06	6.1441e-06	1715
ss715578507	6.09992e-06	6.09992e-06	1776
ss715578509	0.000527519	0.000527519	61
ss715578511	6.06538e-06	6.06538e-06	1806
ss715578514	-0.000411049	0.000411049	234
ss715578515	5.95969e-06	5.95969e-06	1879
ss715578516	0.000105299	0.000105299	1003
ss715578517	-0.000430118	0.000430118	110
ss715578519	-0.000410836	0.000410836	384
ss715578520	0.000527517	0.000527517	62
ss715578521	6.03208e-06	6.03208e-06	1832
ss715578522	6.28585e-06	6.28585e-06	1506
ss715578523	6.24028e-06	6.24028e-06	1557
ss715578524	6.12519e-06	6.12519e-06	1742
ss715578525	0.000110371	0.000110371	949
ss715578526	0.000527747	0.000527747	33
ss715578527	8.83405e-05	8.83405e-05	1059
ss715578528	-0.000410905	0.000410905	337
ss715578529	0.000135197	0.000135197	819
ss715578531	6.14963e-06	6.14963e-06	1703
ss715578533	-0.000410908	0.000410908	333
ss715578536	-0.000150231	0.000150231	708
ss715578538	-0.000411655	0.000411655	170
ss715578540	0.00011034	0.00011034	957
ss715578543	-0.000411152	0.000411152	189
ss715578545	-0.00041098	0.00041098	276
ss715578547	-0.00041172	0.00041172	167
ss715578550	-0.000411594	0.000411594	173
ss715578552	-0.000412019	0.000412019	160
ss715578553	7.16714e-06	7.16714e-06	1404
ss715578554	-0.000411578	0.000411578	174
ss715578556	-0.000411147	0.000411147	193
ss715578557	-0.00015033	0.00015033	667
ss715578558	0.000266882	0.000266882	522
ss715578560	6.07272e-06	6.07272e-06	1798
ss715578563	-0.00041115	0.00041115	190
ss715578564	6.38513e-06	6.38513e-06	1443
ss715578566	-0.000411112	0.000411112	207
ss715578568	-0.000411557	0.000411557	175
ss715578569	1.76123e-05	1.76123e-05	1307
ss715578571	-0.000411606	0.000411606	172
ss715578574	0.000110461	0.000110461	909
ss715578575	-0.000410374	0.000410374	433
ss715578576	6.02912e-06	6.02912e-06	1836
ss715578578	-0.000150228	0.000150228	712
ss715578579	-0.000150254	0.000150254	698
ss715578580	0.000110463	0.000110463	906
ss715578581	0.000105875	0.000105875	999
ss715578582	0.000527699	0.000527699	35
ss715578583	-0.00015004	0.00015004	794
ss715578584	0.00026123	0.00026123	548
ss715578586	4.16935e-05	4.16935e-05	1197
ss715578587	0.000266744	0.000266744	536
ss715578589	6.06193e-06	6.06193e-06	1810
ss715578590	-0.000150202	0.000150202	732
ss715578592	0.000110558	0.000110558	870
ss715578593	3.85306e-08	3.85306e-08	1918
ss715578594	0.000110555	0.000110555	873
ss715578596	6.18966e-06	6.18966e-06	1625
ss715578603	4.06908e-06	4.06908e-06	1905
ss715578604	0.000462686	0.000462686	82
ss715578606	-0.000150125	0.000150125	765
ss715578608	9.82835e-05	9.82835e-05	1025
ss715578610	6.31505e-06	6.31505e-06	1482
ss715578613	-3.50802e-06	3.50802e-06	1908
ss715578619	0.000465545	0.000465545	80
ss715578621	6.23154e-06	6.23154e-06	1566
ss715578622	-0.000150484	0.000150484	619
ss715578627	0.000266831	0.000266831	533
ss715578628	0.000318846	0.000318846	485
ss715578630	1.78555e-05	1.78555e-05	1304
ss715578631	-0.000150119	0.000150119	768
ss715578633	9.90693e-05	9.90693e-05	1022
ss715578635	6.17691e-06	6.17691e-06	1643
ss715578636	6.55374e-06	6.55374e-06	1415
ss715578637	5.9778e-06	5.9778e-06	1869
ss715578639	6.21218e-06	6.21218e-06	1588
ss715578640	-0.000411212	0.000411212	186
ss715578642	-0.000117398	0.000117398	832
ss715578643	-0.000148381	0.000148381	803
ss715578644	1.99337e-05	1.99337e-05	1294
ss715578645	0.000131453	0.000131453	823
ss715578647	-0.000410765	0.000410765	409
ss715578648	-0.000410791	0.000410791	401
ss715578650	6.15614e-06	6.15614e-06	1685
ss715578652	7.97826e-05	7.97826e-05	1080
ss715578656	-0.000150362	0.000150362	659
ss715578657	0.000266978	0.000266978	505
ss715578662	0.000266715	0.000266715	540
ss715578665	-0.000410942	0.000410942	305
ss715578667	-0.000410876	0.000410876	360
ss715578669	0.00025945	0.00025945	550
ss715578670	-0.00025452	0.00025452	565
ss715578673	9.54144e-06	9.54144e-06	1377
ss715578674	0.000102724	0.000102724	1016
ss715578675	0.000527526	0.000527526	60
ss715578680	6.34574e-06	6.34574e-06	1463
ss715578681	-0.000213353	0.000213353	598
ss715578682	0.000354012	0.000354012	476
ss715578683	0.000559316	0.000559316	23
ss715578686	2.97469e-05	2.97469e-05	1244
ss715578689	0.000110467	0.000110467	905
ss715578691	-0.000150476	0.000150476	620
ss715578693	6.3202e-06	6.3202e-06	1478
ss715578694	0.000110578	0.000110578	862
ss715578695	-0.000411099	0.000411099	213
ss715578698	0.000266692	0.000266692	543
ss715578699	-0.000411628	0.000411628	171
ss715578701	0.000110524	0.000110524	880
ss715578702	-0.000272065	0.000272065	494
ss715578703	0.000110594	0.000110594	856
ss715578704	4.88407e-05	4.88407e-05	1167
ss715578705	6.36272e-06	6.36272e-06	1454
ss715578706	2.83083e-05	2.83083e-05	1259
ss715578707	3.0125e-05	3.0125e-05	1241
ss715578708	8.1834e-06	8.1834e-06	1392
ss715578709	0.000110297	0.000110297	967
ss715578711	2.1301e-05	2.1301e-05	1289
ss715578714	1.80967e-05	1.80967e-05	1302
ss715578716	9.15971e-05	9.15971e-05	1044
ss715578717	0.000121513	0.000121513	826
ss715578718	1.87712e-05	1.87712e-05	1298
ss715578722	0.000110589	0.000110589	858
ss715578723	7.85816e-06	7.85816e-06	1396
ss715578726	-0.00041096	0.00041096	290
ss715578728	2.90404e-05	2.90404e-05	1252
ss715578729	0.00026684	0.00026684	530
ss715578730	9.33847e-05	9.33847e-05	1037
ss715578731	5.15296e-05	5.15296e-05	1153
ss715578732	-0.000143831	0.000143831	813
ss715578733	0.000104081	0.000104081	1010
ss715578734	5.16122e-05	5.16122e-05	1152
ss715578735	-0.000150267	0.000150267	688
ss715578739	-0.000272107	0.000272107	493
ss715578743	-0.000150241	0.000150241	704
ss715578745	-0.000411065	0.000411065	222
ss715578746	6.07188e-06	6.07188e-06	1799
ss715578750	0.000110701	0.000110701	838
ss715578751	-0.000314456	0.000314456	486
ss715578752	0.000107431	0.000107431	993
ss715578754	-0.000150214	0.000150214	720
ss715578755	9.37317e-05	9.37317e-05	1035
ss715578756	0.000527551	0.000527551	55
ss715578757	-0.000149413	0.000149413	801
ss715578758	0.000527773	0.000527773	30
ss715578759	0.000527792	0.000527792	27
ss715578762	0.000110574	0.000110574	864
ss715578763	0.000110394	0.000110394	941
ss715578764	0.000110442	0.000110442	922
ss715578766	6.22781e-06	6.22781e-06	1570
ss715578768	8.26948e-05	8.26948e-05	1069
ss715578770	0.00011028	0.00011028	969
ss715578771	0.000266845	0.000266845	529
ss715578772	0.000120487	0.000120487	827
ss715578773	2.06611e-05	2.06611e-05	1291
ss715578774	-0.000410813	0.000410813	395
ss715578777	4.04862e-05	4.04862e-05	1202
ss715578779	3.1517e-05	3.1517e-05	1235
ss715578780	6.06071e-06	6.06071e-06	1812
ss715578781	-0.000410975	0.000410975	279
ss715578782	-0.00041345	0.00041345	155
ss715578784	2.82779e-05	2.82779e-05	1262
ss715578786	0.000527622	0.000527622	44
ss715578787	9.32156e-05	9.32156e-05	1038
ss715578788	-0.000410721	0.000410721	422
ss715578789	0.000343274	0.000343274	479
ss715578790	5.62059e-05	5.62059e-05	1137
ss715578792	8.19346e-05	8.19346e-05	1072
ss715578793	0.000527597	0.000527597	50
ss715578794	1.70584e-05	1.70584e-05	1312
ss715578795	2.8294e-05	2.8294e-05	1261
ss715578797	0.000527615	0.000527615	46
ss715578798	6.31784e-06	6.31784e-06	1479
ss715578799	9.40791e-05	9.40791e-05	1034
ss715578801	0.000110522	0.000110522	881
ss715578803	7.50273e-05	7.50273e-05	1093
ss715578804	-0.000410912	0.000410912	330
ss715578805	1.73574e-05	1.73574e-05	1309
ss715578809	-0.000254486	0.000254486	570
ss715578810	6.12509e-06	6.12509e-06	1743
ss715578812	6.23823e-06	6.23823e-06	1562
ss715578815	9.46147e-05	9.46147e-05	1032
ss715578816	1.64243e-05	1.64243e-05	1317
ss715578817	9.04061e-05	9.04061e-05	1050
ss715578818	-0.000150249	0.000150249	701
ss715578820	0.000110063	0.000110063	985
ss715578822	0.000110422	0.000110422	930
ss715578823	0.000371391	0.000371391	469
ss715578824	6.25808e-06	6.25808e-06	1538
ss715578825	-0.00025454	0.00025454	563
ss715578826	1.82211e-05	1.82211e-05	1301
ss715578827	0.000110613	0.000110613	852
ss715578828	0.000110312	0.000110312	964
ss715578829	6.87368e-06	6.87368e-06	1411
ss715578831	0.000527314	0.000527314	72
ss715578832	6.31406e-06	6.31406e-06	1483
ss715578835	0.000110446	0.000110446	917
ss715578837	7.45968e-06	7.45968e-06	1399
ss715578838	4.37683e-05	4.37683e-05	1188
ss715578840	0.000110382	0.000110382	947
ss715578842	9.02195e-05	9.02195e-05	1051
ss715578843	-0.000150206	0.000150206	731
ss715578844	0.000527774	0.000527774	29
ss715578845	4.28142e-05	4.28142e-05	1192
ss715578846	0.000527695	0.000527695	36
ss715578848	8.16949e-05	8.16949e-05	1073
ss715578851	0.000399035	0.000399035	450
ss715578852	6.07484e-06	6.07484e-06	1794
ss715578853	-0.00041095	0.00041095	299
ss715578855	-0.000410966	0.000410966	287
ss715578856	9.2875e-05	9.2875e-05	1039
ss715578857	6.14244e-06	6.14244e-06	1718
ss715578858	0.000105264	0.000105264	1004
ss715578859	-0.00015007	0.00015007	784
ss715578860	0.000266833	0.000266833	532
ss715578861	-0.000410904	0.000410904	340
ss715578862	0.000527602	0.000527602	48
ss715578863	6.30057e-06	6.30057e-06	1493
ss715578865	1.85477e-05	1.85477e-05	1299
ss715578866	-0.00015024	0.00015024	705
ss715578870	6.13198e-06	6.13198e-06	1735
ss715578871	6.1515e-06	6.1515e-06	1698
ss715578872	0.000527753	0.000527753	32
ss715578874	0.000527644	0.000527644	42
ss715578875	4.42877e-05	4.42877e-05	1186
ss715578876	5.99379e-06	5.99379e-06	1860
ss715578877	4.40104e-05	4.40104e-05	1187
ss715578879	0.000110641	0.000110641	846
ss715578882	8.14209e-05	8.14209e-05	1075
ss715578883	9.58195e-06	9.58195e-06	1376
ss715578885	-4.3435e-06	4.3435e-06	1904
ss715578886	-0.000150296	0.000150296	680
ss715578887	-0.000145751	0.000145751	808
ss715578888	-0.000381341	0.000381341	464
ss715578890	0.000106201	0.000106201	997
ss715578891	0.000150547	0.000150547	617
ss715578893	-0.000410916	0.000410916	323
ss715578894	0.00016924	0.00016924	615
ss715578896	-0.00015014	0.00015014	759
ss715578898	-0.000267296	0.000267296	497
ss715578900	-0.000410914	0.000410914	327
ss715578901	-0.00025459	0.00025459	560
ss715578902	-0.000107625	0.000107625	992
ss715578904	-0.00025436	0.00025436	576
ss715578907	-0.00015037	0.00015037	653
ss715578908	6.29704e-06	6.29704e-06	1495
ss715578909	-0.000254489	0.000254489	569
ss715578911	0.000110338	0.000110338	958
ss715578913	6.62645e-06	6.62645e-06	1413
ss715578915	-0.000150089	0.000150089	778
ss715578918	-0.000150267	0.000150267	689
ss715578920	-0.000410777	0.000410777	405
ss715578921	0.000110399	0.000110399	939
ss715578923	6.37455e-06	6.37455e-06	1450
ss715578924	9.93551e-05	9.93551e-05	1020
ss715578926	4.84834e-05	4.84834e-05	1170
ss715578927	6.24572e-06	6.24572e-06	1552
ss715578929	8.60393e-05	8.60393e-05	1064
ss715578931	-0.000410902	0.000410902	342
ss715578932	0.000363711	0.000363711	474
ss715578933	-0.000248385	0.000248385	581
ss715578935	7.08647e-05	7.08647e-05	1104
ss715578938	-0.000411055	0.000411055	229
ss715578940	-0.000159791	0.000159791	616
ss715578941	5.95489e-06	5.95489e-06	1883
ss715578942	0.00052764	0.00052764	43
ss715578946	0.000266974	0.000266974	508
ss715578950	-0.000150314	0.000150314	672
ss715578951	0.000277488	0.000277488	491
ss715578952	1.07264e-05	1.07264e-05	1364
ss715578953	6.14437e-06	6.14437e-06	1714
ss715578954	0.000110459	0.000110459	912
ss715578957	0.000110621	0.000110621	850
ss715578958	6.25658e-06	6.25658e-06	1543
ss715578959	0.000110442	0.000110442	923
ss715578960	6.25009e-06	6.25009e-06	1547
ss715578961	-0.000150099	0.000150099	774
ss715578962	6.2853e-06	6.2853e-06	1508
ss715578963	-0.000150081	0.000150081	779
ss715578964	0.0001105	0.0001105	892
ss715578965	-0.000150156	0.000150156	751
ss715578966	1.46553e-05	1.46553e-05	1329
ss715578967	1.77027e-05	1.77027e-05	1305
ss715578969	0.000148107	0.000148107	804
ss715578971	-0.000141319	0.000141319	815
ss715578972	0.000266888	0.000266888	520
ss715578973	-0.00021456	0.00021456	597
ss715578975	-0.00015004	0.00015004	793
ss715578976	-0.000150321	0.000150321	668
ss715578979	0.000110677	0.000110677	842
ss715578980	0.000266762	0.000266762	535
ss715578981	-0.000410948	0.000410948	301
ss715578982	6.30255e-06	6.30255e-06	1492
ss715578983	-0.00015046	0.00015046	624
ss715578984	-0.000150121	0.000150121	767
ss715578985	6.61823e-05	6.61823e-05	1112
ss715578986	0.000527714	0.000527714	34
ss715578987	6.33315e-06	6.33315e-06	1470
ss715578989	-0.000410718	0.000410718	423
ss715578991	6.10458e-06	6.10458e-06	1769
ss715578992	6.01945e-06	6.01945e-06	1842
ss715578993	2.17768e-05	2.17768e-05	1285
ss715578994	6.28565e-06	6.28565e-06	1507
ss715578995	5.98947e-06	5.98947e-06	1864
ss715578997	5.80165e-05	5.80165e-05	1132
ss715578999	6.18984e-06	6.18984e-06	1624
ss715579001	6.00201e-06	6.00201e-06	1855
ss715579002	6.14288e-06	6.14288e-06	1717
ss715579004	0.000110547	0.000110547	878
ss715579005	9.61771e-05	9.61771e-05	1029
ss715579006	9.52367e-06	9.52367e-06	1378
ss715579007	6.35529e-06	6.35529e-06	1459
ss715579008	6.14874e-06	6.14874e-06	1705
ss715579009	-0.000411012	0.000411012	251
ss715579010	-0.000203961	0.000203961	601
ss715579011	5.3721e-05	5.3721e-05	1144
ss715579012	-0.000150318	0.000150318	670
ss715579013	0.000110456	0.000110456	914
ss715579015	0.000267003	0.000267003	503
ss715579017	-0.000411046	0.000411046	236
ss715579018	-0.000411117	0.000411117	204
ss715579021	5.98409e-06	5.98409e-06	1867
ss715579022	2.10181e-05	2.10181e-05	1290
ss715579023	0.000266977	0.000266977	506
ss715579026	6.1308e-06	6.1308e-06	1737
ss715579027	0.000266945	0.000266945	514
ss715579028	6.06527e-06	6.06527e-06	1807
ss715579029	-0.000150207	0.000150207	729
ss715579030	-0.000410942	0.000410942	306
ss715579032	0.000266863	0.000266863	523
ss715579033	0.000110208	0.000110208	978
ss715579034	0.000110675	0.000110675	843
ss715579035	3.59264e-06	3.59264e-06	1907
ss715579036	6.01322e-06	6.01322e-06	1845
ss715579037	-0.000115501	0.000115501	834
ss715579038	-9.93324e-05	9.93324e-05	1021
ss715579039	-0.000333795	0.000333795	481
ss715579040	6.13417e-06	6.13417e-06	1731
ss715579042	-2.91509e-05	2.91509e-05	1251
ss715579043	-0.000426755	0.000426755	116
ss715579044	9.76596e-06	9.76596e-06	1374
ss715579047	0.000266975	0.000266975	507
ss715579048	-0.000150233	0.000150233	707
ss715579051	-0.00041074	0.00041074	416
ss715579052	-0.000150144	0.000150144	755
ss715579053	6.15756e-06	6.15756e-06	1683
ss715579054	-0.000410561	0.000410561	432
ss715579055	6.07452e-06	6.07452e-06	1795
ss715579057	6.31035e-06	6.31035e-06	1488
ss715579059	-0.000347629	0.000347629	478
ss715579060	8.98111e-06	8.98111e-06	1385
ss715579064	4.09802e-05	4.09802e-05	1201
ss715579065	-0.00010618	0.00010618	998
ss715579066	6.06656e-06	6.06656e-06	1804
ss715579067	-0.000411967	0.000411967	161
ss715579069	3.81985e-05	3.81985e-05	1214
ss715579072	-0.000411065	0.000411065	223
ss715579075	-0.00015031	0.00015031	674
ss715579077	0.000109693	0.000109693	987
ss715579078	7.48628e-07	7.48628e-07	1915
ss715579080	-0.000410995	0.000410995	263
ss715579081	6.27997e-06	6.27997e-06	1511
ss715579084	6.41701e-06	6.41701e-06	1425
ss715579085	6.25682e-06	6.25682e-06	1542
ss715579086	5.96579e-06	5.96579e-06	1877
ss715579087	9.78666e-06	9.78666e-06	1373
ss715579088	-0.000410822	0.000410822	392
ss715579089	6.75536e-05	6.75536e-05	1109
ss715579090	0.000527589	0.000527589	52
ss715579095	-0.000150252	0.000150252	700
ss715579098	7.45671e-06	7.45671e-06	1400
ss715579099	-0.000410836	0.000410836	385
ss715579100	6.09095e-06	6.09095e-06	1782
ss715579101	6.26078e-06	6.26078e-06	1533
ss715579102	9.0707e-06	9.0707e-06	1383
ss715579103	0.000266719	0.000266719	539
ss715579104	5.94969e-06	5.94969e-06	1888
ss715579105	6.0086e-06	6.0086e-06	1849
ss715579106	6.09385e-06	6.09385e-06	1781
ss715579107	6.56905e-06	6.56905e-06	1414
ss715579109	0.000110383	0.000110383	946
ss715579110	0.000110259	0.000110259	971
ss715579112	1.26891e-05	1.26891e-05	1340
ss715579113	6.21808e-06	6.21808e-06	1581
ss715579114	-0.000217406	0.000217406	595
ss715579115	6.27593e-06	6.27593e-06	1517
ss715579116	-0.000410953	0.000410953	295
ss715579117	1.1003e-05	1.1003e-05	1360
ss715579118	-0.000150176	0.000150176	745
ss715579122	6.06009e-06	6.06009e-06	1813
ss715579123	-0.00041087	0.00041087	366
ss715579124	1.15383e-05	1.15383e-05	1355
ss715579125	-0.00041106	0.00041106	224
ss715579126	5.98703e-06	5.98703e-06	1865
ss715579127	-0.000430561	0.000430561	109
ss715579128	-0.000411015	0.000411015	250
ss715579129	-0.000410795	0.000410795	399
ss715579130	-0.000420636	0.000420636	136
ss715579131	-0.000410801	0.000410801	397
ss715579132	1.18697e-05	1.18697e-05	1352
ss715579135	-0.000150254	0.000150254	697
ss715579138	1.71769e-05	1.71769e-05	1311
ss715579139	6.16708e-06	6.16708e-06	1664
ss715579140	0.000527543	0.000527543	56
ss715579141	0.000118346	0.000118346	831
ss715579142	6.02892e-06	6.02892e-06	1838
ss715579143	-5.93214e-05	5.93214e-05	1129
ss715579145	8.03316e-05	8.03316e-05	1076
ss715579146	6.24109e-06	6.24109e-06	1556
ss715579147	0.000266698	0.000266698	542
ss715579148	6.50004e-06	6.50004e-06	1419
ss715579149	-0.000390555	0.000390555	457
ss715579151	6.21074e-06	6.21074e-06	1591
ss715579152	0.000371129	0.000371129	471
ss715579153	-0.000150062	0.000150062	787
ss715579154	6.38683e-06	6.38683e-06	1442
ss715579155	1.07884e-05	1.07884e-05	1362
ss715579156	8.25785e-05	8.25785e-05	1070
ss715579157	0.000266711	0.000266711	541
ss715579158	0.000527506	0.000527506	63
ss715579159	0.00052776	0.00052776	31
ss715579162	5.90663e-05	5.90663e-05	1130
ss715579163	-0.000259081	0.000259081	551
ss715579164	0.000110442	0.000110442	921
ss715579165	6.1257e-06	6.1257e-06	1740
ss715579168	6.29201e-06	6.29201e-06	1501
ss715579170	6.1866e-06	6.1866e-06	1627
ss715579171	-0.000150075	0.000150075	782
ss715579173	6.26514e-06	6.26514e-06	1527
ss715579174	0.000267073	0.000267073	498
ss715579175	3.74669e-05	3.74669e-05	1219
ss715579176	-0.000410885	0.000410885	356
ss715579177	0.000474821	0.000474821	77
ss715579178	-0.000411027	0.000411027	243
ss715579180	-0.000410895	0.000410895	349
ss715579181	-0.000150292	0.000150292	682
ss715579182	-0.000410941	0.000410941	307
ss715579183	0.000208464	0.000208464	600
ss715579184	-0.000410956	0.000410956	292
ss715579185	-0.000202048	0.000202048	604
ss715579186	6.12188e-06	6.12188e-06	1750
ss715579187	6.13394e-06	6.13394e-06	1732
ss715579188	0.000110477	0.000110477	899
ss715579191	6.4084e-06	6.4084e-06	1427
ss715579192	6.08656e-06	6.08656e-06	1787
ss715579193	4.50324e-05	4.50324e-05	1181
ss715579194	3.7593e-05	3.7593e-05	1217
ss715579196	-1.9433e-05	1.9433e-05	1297
ss715579197	6.14037e-06	6.14037e-06	1722
ss715579198	0.000432259	0.000432259	105
ss715579199	6.11911e-06	6.11911e-06	1753
ss715579200	-1.48642e-05	1.48642e-05	1326
ss715579201	-0.000150462	0.000150462	623
ss715579202	-0.000150452	0.000150452	627
ss715579203	-0.00041091	0.00041091	331
ss715579204	-0.000410905	0.000410905	338
ss715579211	-0.000411782	0.000411782	165
ss715579212	-0.000410961	0.000410961	289
ss715579213	6.03723e-06	6.03723e-06	1829
ss715579214	6.07321e-06	6.07321e-06	1797
ss715579215	-0.000410753	0.000410753	414
ss715579216	-0.000418678	0.000418678	141
ss715579217	6.15321e-05	6.15321e-05	1119
ss715579220	6.16132e-06	6.16132e-06	1675
ss715579221	-0.000150369	0.000150369	654
ss715579222	-0.000150187	0.000150187	740
ss715579223	0.000110217	0.000110217	976
ss715579224	0.000396351	0.000396351	452
ss715579225	-0.00041073	0.00041073	419
ss715579226	6.04305e-06	6.04305e-06	1826
ss715579227	2.88325e-05	2.88325e-05	1254
ss715579228	-2.85873e-05	2.85873e-05	1257
ss715579229	-0.000394909	0.000394909	453
ss715579230	-0.000410859	0.000410859	374
ss715579231	6.264e-06	6.264e-06	1530
ss715579232	-0.000410909	0.000410909	332
ss715579233	6.30899e-06	6.30899e-06	1489
ss715579234	6.19229e-06	6.19229e-06	1622
ss715579235	6.21034e-06	6.21034e-06	1592
ss715579236	6.00363e-06	6.00363e-06	1854
ss715579237	-0.000150459	0.000150459	625
ss715579238	6.19166e-06	6.19166e-06	1623
ss715579239	-0.00015022	0.00015022	717
ss715579240	3.07608e-05	3.07608e-05	1240
ss715579241	-0.000410917	0.000410917	322
ss715579242	6.22366e-06	6.22366e-06	1573
ss715579243	1.26885e-05	1.26885e-05	1341
ss715579244	0.000110659	0.000110659	844
ss715579246	0.00026686	0.00026686	525
ss715579249	0.000110312	0.000110312	963
ss715579252	6.06133e-06	6.06133e-06	1811
ss715579253	0.00011064	0.00011064	847
ss715579254	5.97134e-06	5.97134e-06	1874
ss715579255	6.24008e-06	6.24008e-06	1558
ss715579256	-0.000150228	0.000150228	713
ss715579257	6.19358e-06	6.19358e-06	1617
ss715579258	6.14789e-06	6.14789e-06	1707
ss715579259	0.000527543	0.000527543	57
ss715579260	-0.000254685	0.000254685	555
ss715579265	6.10892e-06	6.10892e-06	1766
ss715579268	-0.000150368	0.000150368	655
ss715579269	9.23836e-05	9.23836e-05	1042
ss715579270	6.17275e-06	6.17275e-06	1652
ss715579272	0.000110424	0.000110424	929
ss715579273	0.00011046	0.00011046	911
ss715579274	-0.000410983	0.000410983	274
ss715579276	-0.000410798	0.000410798	398
ss715579278	-0.000150181	0.000150181	743
ss715579279	0.000110393	0.000110393	942
ss715579281	5.95037e-06	5.95037e-06	1886
ss715579282	6.06349e-06	6.06349e-06	1809
ss715579283	0.000110204	0.000110204	979
ss715579284	-0.000410792	0.000410792	400
ss715579285	0.000110472	0.000110472	902
ss715579286	-0.000132421	0.000132421	822
ss715579287	0.000110462	0.000110462	907
ss715579288	0.000110418	0.000110418	935
ss715579290	0.00050506	0.00050506	75
ss715579291	-0.000410948	0.000410948	300
ss715579292	0.000110335	0.000110335	959
ss715579293	6.16708e-06	6.16708e-06	1665
ss715579294	-0.000410894	0.000410894	350
ss715579295	6.29542e-06	6.29542e-06	1497
ss715579297	0.000110471	0.000110471	904
ss715579298	3.62534e-05	3.62534e-05	1224
ss715579299	-0.000410889	0.000410889	353
ss715579300	7.52658e-05	7.52658e-05	1092
ss715579302	9.66158e-05	9.66158e-05	1028
ss715579303	-0.000410861	0.000410861	371
ss715579304	-0.000421167	0.000421167	134
ss715579307	-0.000416	0.000416	150
ss715579308	-0.000410856	0.000410856	378
ss715579310	0.000102662	0.000102662	1017
ss715579311	-0.000150071	0.000150071	783
ss715579312	0.000577512	0.000577512	17
ss715579313	0.00018093	0.00018093	611
ss715579314	-0.000147373	0.000147373	806
ss715579315	6.27722e-06	6.27722e-06	1515
ss715579316	-0.000150187	0.000150187	741
ss715579317	-0.000341378	0.000341378	480
ss715579318	6.22342e-06	6.22342e-06	1574
ss715579320	-0.000410918	0.000410918	320
ss715579323	-0.000184382	0.000184382	609
ss715579324	6.30582e-06	6.30582e-06	1490
ss715579325	-0.00041089	0.00041089	352
ss715579326	-0.000410968	0.000410968	285
ss715579327	-7.23368e-05	7.23368e-05	1100
ss715579328	-0.000422094	0.000422094	126
ss715579329	-0.000410915	0.000410915	325
ss715579330	-0.000410857	0.000410857	376
ss715579332	-0.000380276	0.000380276	465
ss715579333	-0.000410923	0.000410923	316
ss715579335	0.00019047	0.00019047	607
ss715579336	-0.000410954	0.000410954	294
ss715579337	-0.000254567	0.000254567	561
ss715579338	2.58114e-05	2.58114e-05	1272
ss715579343	-0.000150253	0.000150253	699
ss715579345	-0.000119901	0.000119901	828
ss715579347	5.95181e-06	5.95181e-06	1885
ss715579351	-0.000150467	0.000150467	622
ss715579353	0.000110684	0.000110684	839
ss715579357	0.000421376	0.000421376	133
ss715579360	0.000110485	0.000110485	895
ss715579362	4.46028e-05	4.46028e-05	1184
ss715579364	0.000527645	0.000527645	41
ss715579365	0.000648402	0.000648402	7
ss715579366	6.12432e-06	6.12432e-06	1745
ss715579367	-0.000438908	0.000438908	96
ss715579368	-0.000411114	0.000411114	206
ss715579369	-0.000410902	0.000410902	343
ss715579371	-0.000411018	0.000411018	249
ss715579372	-0.000409771	0.000409771	436
ss715579373	-0.000410989	0.000410989	268
ss715579374	-0.000417787	0.000417787	144
ss715579375	9.80602e-05	9.80602e-05	1026
ss715579376	-0.000410992	0.000410992	266
ss715579377	-0.000411088	0.000411088	217
ss715579379	-0.000410974	0.000410974	280
ss715579380	-0.000418158	0.000418158	143
ss715579382	0.000110577	0.000110577	863
ss715579384	-0.000421942	0.000421942	128
ss715579385	-2.17009e-05	2.17009e-05	1286
ss715579386	6.00193e-06	6.00193e-06	1856
ss715579387	6.22394e-06	6.22394e-06	1572
ss715579389	-0.000418239	0.000418239	142
ss715579390	-0.000150183	0.000150183	742
ss715579392	-0.000410664	0.000410664	430
ss715579393	-9.26471e-05	9.26471e-05	1041
ss715579394	-0.000390511	0.000390511	458
ss715579397	9.45472e-06	9.45472e-06	1379
ss715579398	-0.00041068	0.00041068	429
ss715579400	6.23272e-06	6.23272e-06	1564
ss715579403	6.19997e-06	6.19997e-06	1609
ss715579404	-0.000410836	0.000410836	386
ss715579407	6.18189e-06	6.18189e-06	1636
ss715579408	-0.00015011	0.00015011	771
ss715579409	-0.000254941	0.000254941	553
ss715579410	-0.000411042	0.000411042	238
ss715579411	6.16455e-06	6.16455e-06	1670
ss715579412	6.22433e-06	6.22433e-06	1571
ss715579413	-0.000411004	0.000411004	257
ss715579414	0.000103085	0.000103085	1013
ss715579416	-0.000150081	0.000150081	780
ss715579417	-0.000416074	0.000416074	149
ss715579418	4.59496e-05	4.59496e-05	1180
ss715579419	-0.000410987	0.000410987	272
ss715579420	-0.000410682	0.000410682	428
ss715579421	6.24865e-06	6.24865e-06	1548
ss715579423	-6.04198e-05	6.04198e-05	1122
ss715579424	6.15835e-06	6.15835e-06	1682
ss715579425	-0.000414006	0.000414006	154
ss715579426	6.16886e-06	6.16886e-06	1659
ss715579427	-0.000410988	0.000410988	270
ss715579428	-0.00014041	0.00014041	816
ss715579429	-0.000227674	0.000227674	588
ss715579430	0.000110561	0.000110561	868
ss715579431	6.04454e-06	6.04454e-06	1825
ss715579432	5.97684e-06	5.97684e-06	1870
ss715579434	6.32417e-06	6.32417e-06	1474
ss715579436	-0.000150128	0.000150128	763
ss715579437	1.31044e-05	1.31044e-05	1337
ss715579441	6.01312e-06	6.01312e-06	1846
ss715579443	-0.000390792	0.000390792	456
ss715579444	-0.000410975	0.000410975	278
ss715579445	6.11408e-06	6.11408e-06	1759
ss715579447	-0.000437364	0.000437364	101
ss715579448	-0.000410762	0.000410762	411
ss715579449	-0.000410882	0.000410882	357
ss715579450	-0.000150155	0.000150155	752
ss715579451	4.30134e-05	4.30134e-05	1190
ss715579454	-0.000411001	0.000411001	258
ss715579455	0.000266926	0.000266926	516
ss715579456	-0.000410833	0.000410833	388
ss715579457	6.00066e-06	6.00066e-06	1857
ss715579459	-0.000254429	0.000254429	575
ss715579460	-0.000411012	0.000411012	252
ss715579461	0.000267071	0.000267071	499
ss715579462	6.24584e-06	6.24584e-06	1550
ss715579463	-0.000410927	0.000410927	313
ss715579464	0.000527378	0.000527378	70
ss715579465	-0.000225937	0.000225937	589
ss715579467	-0.000411116	0.000411116	205
ss715579468	0.000527621	0.000527621	45
ss715579469	5.96606e-06	5.96606e-06	1876
ss715579470	6.14765e-06	6.14765e-06	1708
ss715579471	-0.000410871	0.000410871	364
ss715579472	0.000494675	0.000494675	76
ss715579475	6.16825e-06	6.16825e-06	1661
ss715579477	-0.000150141	0.000150141	758
ss715579478	-2.36227e-05	2.36227e-05	1278
ss715579480	-0.000411076	0.000411076	219
ss715579481	0.000266925	0.000266925	517
ss715579484	6.18581e-06	6.18581e-06	1628
ss715579485	-0.000434809	0.000434809	103
ss715579486	-0.000419236	0.000419236	138
ss715579487	-0.000456191	0.000456191	86
ss715579488	6.1669e-06	6.1669e-06	1666
ss715579489	6.1287e-06	6.1287e-06	1738
ss715579490	6.2046e-06	6.2046e-06	1604
ss715579491	-0.000150238	0.000150238	706
ss715579492	-0.000422194	0.000422194	125
ss715579493	2.67675e-05	2.67675e-05	1269
ss715579494	-0.000422051	0.000422051	127
ss715579496	-3.87407e-05	3.87407e-05	1208
ss715579497	-0.000410908	0.000410908	334
ss715579498	-0.000440184	0.000440184	90
ss715579499	5.93822e-06	5.93822e-06	1896
ss715579500	5.93471e-06	5.93471e-06	1897
ss715579501	0.000266955	0.000266955	512
ss715579502	-0.00041083	0.00041083	389
ss715579503	0.000267032	0.000267032	501
ss715579504	-0.000410767	0.000410767	408
ss715579505	0.000110364	0.000110364	952
ss715579508	-0.00015021	0.00015021	725
ss715579509	-0.000150305	0.000150305	676
ss715579513	6.84235e-05	6.84235e-05	1108
ss715579514	6.32345e-06	6.32345e-06	1475
ss715579515	6.32808e-06	6.32808e-06	1472
ss715579516	-0.000410725	0.000410725	421
ss715579517	-0.000410934	0.000410934	309
ss715579518	-0.000415682	0.000415682	151
ss715579519	-0.000410859	0.000410859	375
ss715579520	-0.000410947	0.000410947	303
ss715579521	6.13306e-06	6.13306e-06	1733
ss715579523	5.93967e-06	5.93967e-06	1895
ss715579524	-0.000217899	0.000217899	594
ss715579525	0.000110586	0.000110586	859
ss715579526	8.45574e-06	8.45574e-06	1388
ss715579527	6.14526e-06	6.14526e-06	1712
ss715579528	-0.00041264	0.00041264	158
ss715579529	6.15037e-06	6.15037e-06	1701
ss715579530	-4.19759e-05	4.19759e-05	1195
ss715579532	-0.000439401	0.000439401	94
ss715579533	-0.000410897	0.000410897	347
ss715579534	-0.000439145	0.000439145	95
ss715579535	-0.000410981	0.000410981	275
ss715579536	-0.000410992	0.000410992	265
ss715579538	6.12124e-06	6.12124e-06	1751
ss715579541	-0.000412471	0.000412471	159
ss715579543	-0.000411303	0.000411303	183
ss715579545	6.06823e-06	6.06823e-06	1803
ss715579548	-0.000150207	0.000150207	730
ss715579549	-0.000411008	0.000411008	254
ss715579550	6.10093e-06	6.10093e-06	1775
ss715579551	6.15168e-06	6.15168e-06	1697
ss715579552	6.34677e-06	6.34677e-06	1462
ss715579553	0.00011062	0.00011062	851
ss715579554	7.44438e-07	7.44438e-07	1916
ss715579555	6.25386e-06	6.25386e-06	1545
ss715579556	6.15109e-06	6.15109e-06	1700
ss715579557	-0.000406667	0.000406667	443
ss715579558	6.17202e-06	6.17202e-06	1656
ss715579559	1.45444e-06	1.45444e-06	1911
ss715579560	-0.000410918	0.000410918	321
ss715579566	6.18577e-06	6.18577e-06	1630
ss715579567	6.15249e-06	6.15249e-06	1694
ss715579568	6.19952e-06	6.19952e-06	1610
ss715579569	-0.000150195	0.000150195	737
ss715579571	3.81845e-05	3.81845e-05	1215
ss715579572	-0.000410764	0.000410764	410
ss715579573	-0.000150053	0.000150053	789
ss715579574	-0.00043983	0.00043983	91
ss715579575	4.10789e-05	4.10789e-05	1200
ss715579576	6.0222e-06	6.0222e-06	1841
ss715579577	-0.000254638	0.000254638	559
ss715579578	7.86583e-05	7.86583e-05	1084
ss715579579	6.38996e-06	6.38996e-06	1439
ss715579580	-0.000150471	0.000150471	621
ss715579581	6.08541e-06	6.08541e-06	1788
ss715579582	-0.000422378	0.000422378	122
ss715579583	6.23828e-06	6.23828e-06	1561
ss715579584	0.000527664	0.000527664	37
ss715579585	7.9062e-05	7.9062e-05	1082
ss715579586	-0.000150448	0.000150448	628
ss715579587	6.08458e-06	6.08458e-06	1789
ss715579591	6.27874e-06	6.27874e-06	1512
ss715579592	6.16453e-06	6.16453e-06	1671
ss715579593	-0.000434456	0.000434456	104
ss715579594	-0.000230643	0.000230643	585
ss715579595	0.000110681	0.000110681	841
ss715579596	-0.00041097	0.00041097	282
ss715579597	-0.00042101	0.00042101	135
ss715579598	-5.0586e-05	5.0586e-05	1158
ss715579599	6.15627e-06	6.15627e-06	1684
ss715579600	1.00023e-05	1.00023e-05	1372
ss715579601	6.02479e-06	6.02479e-06	1840
ss715579603	-0.000410804	0.000410804	396
ss715579604	-0.000416325	0.000416325	148
ss715579605	-0.000438141	0.000438141	99
ss715579606	6.3973e-06	6.3973e-06	1434
ss715579607	6.23951e-06	6.23951e-06	1559
ss715579608	0.000110253	0.000110253	973
ss715579610	-0.000188522	0.000188522	608
ss715579613	-0.000416473	0.000416473	147
ss715579614	-0.000410903	0.000410903	341
ss715579618	-0.000406661	0.000406661	444
ss715579620	-0.000150049	0.000150049	790
ss715579621	0.000108205	0.000108205	990
ss715579623	-0.000410985	0.000410985	273
ss715579626	6.14813e-06	6.14813e-06	1706
ss715579629	6.27004e-06	6.27004e-06	1522
ss715579630	6.16022e-06	6.16022e-06	1676
ss715579634	-0.00019108	0.00019108	606
ss715579635	-0.000436036	0.000436036	102
ss715579636	0.000110592	0.000110592	857
ss715579637	-0.00041086	0.00041086	372
ss715579639	-0.000348251	0.000348251	477
ss715579640	-0.000410951	0.000410951	297
ss715579641	6.156e-06	6.156e-06	1686
ss715579642	-0.000150335	0.000150335	665
ss715579644	-0.00041086	0.00041086	373
ss715579645	-0.000215592	0.000215592	596
ss715579646	6.12478e-06	6.12478e-06	1744
ss715579647	-0.000150196	0.000150196	736
ss715579648	6.166e-06	6.166e-06	1667
ss715579650	-0.000150028	0.000150028	796
ss715579651	-0.000410837	0.000410837	383
ss715579652	-0.000403412	0.000403412	447
ss715579653	-0.000414087	0.000414087	153
ss715579654	4.73443e-05	4.73443e-05	1173
ss715579656	1.33798e-05	1.33798e-05	1335
ss715579659	-0.000150231	0.000150231	709
ss715579660	0.000110476	0.000110476	900
ss715579661	5.95604e-06	5.95604e-06	1881
ss715579662	6.3807e-06	6.3807e-06	1448
ss715579664	-0.000150144	0.000150144	756
ss715579665	3.96001e-05	3.96001e-05	1204
ss715579666	6.02902e-06	6.02902e-06	1837
ss715579668	5.94751e-06	5.94751e-06	1890
ss715579669	6.25983e-06	6.25983e-06	1535
ss715579670	-0.000418799	0.000418799	140
ss715579672	0.000522015	0.000522015	73
ss715579673	1.23564e-06	1.23564e-06	1913
ss715579674	0.000527664	0.000527664	38
ss715579675	6.20854e-06	6.20854e-06	1596
ss715579677	6.10216e-06	6.10216e-06	1774
ss715579678	6.14989e-06	6.14989e-06	1702
ss715579679	-0.000410968	0.000410968	286
ss715579681	-0.000211979	0.000211979	599
ss715579682	-0.000411102	0.000411102	212
ss715579683	-0.000410828	0.000410828	390
ss715579684	-0.000323046	0.000323046	483
ss715579688	-0.000410999	0.000410999	260
ss715579689	0.000110471	0.000110471	903
ss715579693	5.94572e-06	5.94572e-06	1893
ss715579695	-0.000411514	0.000411514	176
ss715579697	6.3541e-06	6.3541e-06	1460
ss715579698	-0.000150214	0.000150214	722
ss715579699	6.37891e-06	6.37891e-06	1449
ss715579700	6.39501e-06	6.39501e-06	1437
ss715579701	-5.22298e-05	5.22298e-05	1150
ss715579702	-0.000284331	0.000284331	490
ss715579703	-0.000150179	0.000150179	744
ss715579704	6.11908e-06	6.11908e-06	1754
ss715579705	-0.000410856	0.000410856	379
ss715579706	6.18224e-06	6.18224e-06	1634
ss715579710	-0.000410988	0.000410988	271
ss715579712	-0.00013284	0.00013284	821
ss715579714	6.03988e-06	6.03988e-06	1828
ss715579716	-0.000150242	0.000150242	702
ss715579717	-0.000254492	0.000254492	568
ss715579718	-0.000111553	0.000111553	835
ss715579719	-0.000150273	0.000150273	687
ss715579720	-0.000410814	0.000410814	394
ss715579721	0.000448793	0.000448793	87
ss715579723	7.97232e-05	7.97232e-05	1081
ss715579725	-5.20178e-05	5.20178e-05	1151
ss715579726	6.12348e-06	6.12348e-06	1746
ss715579727	0.000266982	0.000266982	504
ss715579729	-5.31986e-05	5.31986e-05	1147
ss715579731	-0.000410991	0.000410991	267
ss715579732	5.97564e-06	5.97564e-06	1871
ss715579733	-0.00041102	0.00041102	247
ss715579734	0.000110292	0.000110292	968
ss715579736	0.000266656	0.000266656	545
ss715579738	6.3039e-06	6.3039e-06	1491
ss715579739	6.19359e-06	6.19359e-06	1616
ss715579740	-0.000411137	0.000411137	194
ss715579741	6.15968e-06	6.15968e-06	1679
ss715579742	-0.000439439	0.000439439	93
ss715579743	0.000110348	0.000110348	956
ss715579744	1.24304e-05	1.24304e-05	1345
ss715579745	6.22235e-06	6.22235e-06	1577
ss715579747	0.0002669	0.0002669	518
ss715579749	6.40696e-06	6.40696e-06	1428
ss715579751	-0.000438664	0.000438664	98
ss715579752	-0.000218857	0.000218857	592
ss715579754	0.000110638	0.000110638	848
ss715579755	3.85311e-05	3.85311e-05	1212
ss715579759	6.09881e-06	6.09881e-06	1777
ss715579760	6.20612e-06	6.20612e-06	1598
ss715579763	-0.000438669	0.000438669	97
ss715579764	-0.000410994	0.000410994	264
ss715579765	-0.000150043	0.000150043	792
ss715579766	-0.00047324	0.00047324	78
ss715579767	6.12568e-06	6.12568e-06	1741
ss715579768	-0.000410224	0.000410224	434
ss715579769	-0.000150155	0.000150155	753
ss715579770	-0.000443181	0.000443181	89
ss715579771	-0.000372691	0.000372691	468
ss715579772	-0.000411076	0.000411076	220
ss715579777	0.000110554	0.000110554	874
ss715579778	0.000110092	0.000110092	982
ss715579779	0.000631916	0.000631916	11
ss715579780	-0.000175371	0.000175371	613
ss715579782	1.25949e-05	1.25949e-05	1343
ss715579783	0.000110223	0.000110223	975
ss715579784	0.000110506	0.000110506	888
ss715579786	-0.000410916	0.000410916	324
ss715579787	-0.000422385	0.000422385	121
ss715579788	6.21952e-06	6.21952e-06	1579
ss715579789	-0.000150366	0.000150366	656
ss715579790	6.1939e-06	6.1939e-06	1615
ss715579791	5.95741e-06	5.95741e-06	1880
ss715579792	6.17055e-06	6.17055e-06	1658
ss715579793	0.000110435	0.000110435	924
ss715579797	0.000788198	0.000788198	2
ss715579799	0.000273365	0.000273365	492
ss715579800	6.22283e-06	6.22283e-06	1576
ss715579801	0.000110426	0.000110426	927
ss715579802	0.000788336	0.000788336	1
ss715579803	-0.000437683	0.000437683	100
ss715579804	6.43148e-06	6.43148e-06	1421
ss715579805	-0.00041138	0.00041138	180
ss715579806	-0.000421415	0.000421415	132
ss715579807	0.000110445	0.000110445	919
ss715579808	6.17682e-06	6.17682e-06	1644
ss715579809	0.000104182	0.000104182	1008
ss715579811	-0.000411094	0.000411094	215
ss715579812	-0.000411096	0.000411096	214
ss715579813	-0.000410878	0.000410878	358
ss715579814	6.11799e-06	6.11799e-06	1756
ss715579815	-0.000410867	0.000410867	367
ss715579816	6.19893e-06	6.19893e-06	1611
ss715579817	-0.000421702	0.000421702	130
ss715579818	0.000110397	0.000110397	940
ss715579820	0.000110068	0.000110068	984
ss715579822	0.000110386	0.000110386	944
ss715579825	-0.00041102	0.00041102	248
ss715579826	-0.000252457	0.000252457	579
ss715579827	-0.000150372	0.000150372	652
ss715579828	-0.000410971	0.000410971	281
ss715579829	0.000110369	0.000110369	950
ss715579830	-0.000410713	0.000410713	425
ss715579832	-0.000254517	0.000254517	566
ss715579833	-0.000410989	0.000410989	269
ss715579834	-0.000150406	0.000150406	637
ss715579835	0.000110417	0.000110417	937
ss715579836	6.17341e-06	6.17341e-06	1649
ss715579838	6.31102e-06	6.31102e-06	1487
ss715579839	-7.24637e-05	7.24637e-05	1099
ss715579840	6.14594e-06	6.14594e-06	1710
ss715579841	-0.000410828	0.000410828	391
ss715579842	-0.000150125	0.000150125	766
ss715579843	-0.000254442	0.000254442	573
ss715579844	-0.00015023	0.00015023	710
ss715579845	-0.000411041	0.000411041	239
ss715579846	5.94713e-06	5.94713e-06	1891
ss715579847	-0.000150228	0.000150228	714
ss715579848	6.36826e-06	6.36826e-06	1451
ss715579850	1.58097e-05	1.58097e-05	1320
ss715579851	-0.000150392	0.000150392	643
ss715579853	0.000428898	0.000428898	113
ss715579855	1.12631e-05	1.12631e-05	1357
ss715579856	6.11034e-06	6.11034e-06	1765
ss715579857	-0.000411133	0.000411133	195
ss715579858	6.17996e-06	6.17996e-06	1640
ss715579861	2.94079e-05	2.94079e-05	1249
ss715579862	6.9882e-06	6.9882e-06	1407
ss715579863	0.000631828	0.000631828	12
ss715579864	6.18197e-06	6.18197e-06	1635
ss715579865	-0.000411949	0.000411949	162
ss715579868	-0.000410948	0.000410948	302
ss715579871	-0.000411133	0.000411133	196
ss715579872	-0.000227778	0.000227778	587
ss715579877	6.20604e-06	6.20604e-06	1599
ss715579878	6.16834e-06	6.16834e-06	1660
ss715579879	-0.000150432	0.000150432	630
ss715579880	-0.000132916	0.000132916	820
ss715579881	6.2966e-06	6.2966e-06	1496
ss715579882	6.68702e-05	6.68702e-05	1111
ss715579884	-0.000150389	0.000150389	645
ss715579885	1.15939e-05	1.15939e-05	1354
ss715579886	5.96097e-06	5.96097e-06	1878
ss715579888	6.05412e-06	6.05412e-06	1816
ss715579889	1.01541e-05	1.01541e-05	1369
ss715579890	6.16378e-06	6.16378e-06	1673
ss715579891	6.00815e-06	6.00815e-06	1850
ss715579892	5.69803e-05	5.69803e-05	1135
ss715579893	6.03264e-06	6.03264e-06	1831
ss715579894	4.71512e-05	4.71512e-05	1174
ss715579895	6.05271e-06	6.05271e-06	1819
ss715579896	6.1456e-06	6.1456e-06	1711
ss715579897	4.94802e-05	4.94802e-05	1165
ss715579898	6.13911e-06	6.13911e-06	1723
ss715579899	6.10467e-06	6.10467e-06	1768
ss715579900	6.10395e-06	6.10395e-06	1771
ss715579901	6.17207e-06	6.17207e-06	1655
ss715579902	6.3598e-06	6.3598e-06	1456
ss715579903	5.9803e-06	5.9803e-06	1868
ss715579904	5.95005e-06	5.95005e-06	1887
ss715579907	-1.60299e-05	1.60299e-05	1319
ss715579908	1.10181e-05	1.10181e-05	1359
ss715579909	6.04854e-06	6.04854e-06	1822
ss715579911	1.00509e-05	1.00509e-05	1371
ss715579913	2.62658e-05	2.62658e-05	1271
ss715579914	-0.000150296	0.000150296	681
ss715579916	6.38782e-06	6.38782e-06	1440
ss715579917	6.05237e-06	6.05237e-06	1820
ss715579920	6.09011e-06	6.09011e-06	1784
ss715579921	1.4641e-05	1.4641e-05	1330
ss715579923	-0.000401219	0.000401219	449
ss715579925	-0.000150242	0.000150242	703
ss715579927	5.96865e-06	5.96865e-06	1875
ss715579931	-0.000143977	0.000143977	812
ss715579933	0.000553395	0.000553395	24
ss715579934	-0.000150423	0.000150423	631
ss715579935	6.03093e-06	6.03093e-06	1833
ss715579936	0.000544789	0.000544789	25
ss715579937	0.00052766	0.00052766	39
ss715579938	0.000648627	0.000648627	6
ss715579940	0.000776019	0.000776019	3
ss715579941	0.000110605	0.000110605	854
ss715579942	-0.000150221	0.000150221	716
ss715579945	0.000579475	0.000579475	16
ss715579946	0.000631742	0.000631742	14
ss715579947	4.5973e-05	4.5973e-05	1179
ss715579948	0.0005276	0.0005276	49
ss715579949	0.00063177	0.00063177	13
ss715579950	-0.000254674	0.000254674	557
ss715579951	4.64945e-05	4.64945e-05	1176
ss715579956	4.96332e-05	4.96332e-05	1164
ss715579958	0.000691516	0.000691516	4
ss715579959	-0.000411119	0.000411119	202
ss715579960	6.42106e-06	6.42106e-06	1424
ss715579961	-0.000257252	0.000257252	552
ss715579962	-0.000410999	0.000410999	261
ss715579963	5.09574e-05	5.09574e-05	1156
ss715579964	3.69199e-05	3.69199e-05	1220
ss715579966	0.00011057	0.00011057	866
ss715579969	2.39383e-05	2.39383e-05	1277
ss715579970	6.29006e-06	6.29006e-06	1503
ss715579971	6.02925e-06	6.02925e-06	1835
ss715579972	6.21272e-06	6.21272e-06	1587
ss715579973	6.28821e-06	6.28821e-06	1504
ss715579974	-0.000150214	0.000150214	723
ss715579975	0.000266955	0.000266955	513
ss715579976	0.000110509	0.000110509	884
ss715579977	0.00011051	0.00011051	883
ss715579978	2.14196e-05	2.14196e-05	1287
ss715579980	0.000110559	0.000110559	869
ss715579983	0.000110636	0.000110636	849
ss715579984	-0.000150103	0.000150103	773
ss715579985	1.73218e-05	1.73218e-05	1310
ss715579987	-0.000369557	0.000369557	472
ss715579988	5.10871e-05	5.10871e-05	1155
ss715579991	6.25053e-06	6.25053e-06	1546
ss715579992	6.17407e-06	6.17407e-06	1647
ss715579993	7.49146e-05	7.49146e-05	1095
ss715579995	-0.000150046	0.000150046	791
ss715579996	0.000631928	0.000631928	10
ss715579997	3.66129e-05	3.66129e-05	1223
ss715579998	7.86715e-05	7.86715e-05	1083
ss715579999	6.54924e-06	6.54924e-06	1417
ss715580000	8.67951e-05	8.67951e-05	1062
ss715580002	-0.000150401	0.000150401	639
ss715580003	4.34755e-05	4.34755e-05	1189
ss715580004	6.26361e-06	6.26361e-06	1531
ss715580005	0.000110333	0.000110333	960
ss715580006	3.09137e-05	3.09137e-05	1239
ss715580008	5.64618e-05	5.64618e-05	1136
ss715580010	6.02857e-05	6.02857e-05	1123
ss715580012	0.000527468	0.000527468	65
ss715580013	-0.000150223	0.000150223	715
ss715580014	2.44176e-05	2.44176e-05	1275
ss715580015	1.79141e-05	1.79141e-05	1303
ss715580018	9.15841e-05	9.15841e-05	1045
ss715580021	0.000110509	0.000110509	885
ss715580022	6.61188e-05	6.61188e-05	1113
ss715580023	8.71472e-05	8.71472e-05	1061
ss715580024	0.000401796	0.000401796	448
ss715580025	6.21745e-06	6.21745e-06	1583
ss715580026	0.000110357	0.000110357	954
ss715580028	7.70525e-05	7.70525e-05	1087
ss715580029	6.21875e-06	6.21875e-06	1580
ss715580030	-0.000387764	0.000387764	459
ss715580032	1.75366e-05	1.75366e-05	1308
ss715580033	7.22646e-06	7.22646e-06	1402
ss715580035	9.05548e-05	9.05548e-05	1047
ss715580036	2.97276e-05	2.97276e-05	1245
ss715580037	-0.000410871	0.000410871	365
ss715580038	2.95227e-05	2.95227e-05	1248
ss715580039	0.000527383	0.000527383	69
ss715580042	0.000236592	0.000236592	583
ss715580043	0.000110522	0.000110522	882
ss715580045	0.000527451	0.000527451	68
ss715580046	6.26585e-06	6.26585e-06	1525
ss715580047	0.000110377	0.000110377	948
ss715580048	-0.000407407	0.000407407	442
ss715580049	-2.83039e-05	2.83039e-05	1260
ss715580050	4.85051e-05	4.85051e-05	1169
ss715580052	0.000266791	0.000266791	534
ss715580055	-0.000150313	0.000150313	673
ss715580056	0.000110421	0.000110421	932
ss715580057	5.92839e-06	5.92839e-06	1899
ss715580059	-0.000150389	0.000150389	646
ss715580064	6.36772e-06	6.36772e-06	1452
ss715580065	5.92899e-06	5.92899e-06	1898
ss715580066	-0.000150128	0.000150128	764
ss715580069	1.48444e-05	1.48444e-05	1327
ss715580070	7.4067e-06	7.4067e-06	1401
ss715580071	2.97482e-05	2.97482e-05	1243
ss715580073	-0.000247479	0.000247479	582
ss715580075	1.4462e-05	1.4462e-05	1332
ss715580080	6.33809e-06	6.33809e-06	1468
ss715580081	-0.000422347	0.000422347	124
ss715580082	6.15188e-06	6.15188e-06	1696
ss715580083	6.29803e-06	6.29803e-06	1494
ss715580084	-0.000411001	0.000411001	259
ss715580085	6.14453e-06	6.14453e-06	1713
ss715580088	6.17892e-06	6.17892e-06	1642
ss715580090	6.27485e-06	6.27485e-06	1518
ss715580091	-0.000150079	0.000150079	781
ss715580092	6.24433e-06	6.24433e-06	1554
ss715580093	8.34037e-06	8.34037e-06	1390
ss715580094	-0.000422444	0.000422444	120
ss715580098	-0.00041097	0.00041097	283
ss715580099	0.000266658	0.000266658	544
ss715580100	0.000110078	0.000110078	983
ss715580101	0.000110418	0.000110418	936
ss715580103	6.4e-06	6.4e-06	1432
ss715580104	0.000110256	0.000110256	972
ss715580105	6.00815e-06	6.00815e-06	1851
ss715580106	0.000266945	0.000266945	515
ss715580107	6.15421e-06	6.15421e-06	1691
ss715580109	1.19101e-05	1.19101e-05	1351
ss715580111	3.36159e-05	3.36159e-05	1232
ss715580112	7.99412e-05	7.99412e-05	1078
ss715580113	6.11138e-06	6.11138e-06	1763
ss715580114	-0.000150197	0.000150197	735
ss715580115	3.85329e-05	3.85329e-05	1211
ss715580116	0.000266959	0.000266959	511
ss715580117	6.14963e-06	6.14963e-06	1704
ss715580119	6.23468e-06	6.23468e-06	1563
ss715580120	6.1207e-05	6.1207e-05	1120
ss715580123	6.39609e-06	6.39609e-06	1435
ss715580125	6.21342e-06	6.21342e-06	1585
ss715580126	6.11896e-06	6.11896e-06	1755
ss715580128	1.61371e-05	1.61371e-05	1318
ss715580131	-0.00041093	0.00041093	311
ss715580132	-0.000145543	0.000145543	809
ss715580134	6.10237e-06	6.10237e-06	1773
ss715580135	5.99071e-06	5.99071e-06	1862
ss715580136	5.95596e-06	5.95596e-06	1882
ss715580137	6.27602e-06	6.27602e-06	1516
ss715580138	-4.87885e-05	4.87885e-05	1168
ss715580139	8.00655e-06	8.00655e-06	1395
ss715580140	-0.000150401	0.000150401	640
ss715580142	6.48348e-05	6.48348e-05	1115
ss715580143	5.30688e-06	5.30688e-06	1900
ss715580144	6.17559e-06	6.17559e-06	1645
ss715580146	6.1232e-06	6.1232e-06	1747
ss715580148	6.88441e-06	6.88441e-06	1409
ss715580149	6.2718e-06	6.2718e-06	1520
ss715580150	6.17281e-06	6.17281e-06	1650
ss715580151	-0.000150279	0.000150279	683
ss715580152	0.000100948	0.000100948	1019
ss715580153	1.21956e-05	1.21956e-05	1348
ss715580154	3.19691e-05	3.19691e-05	1234
ss715580158	2.47526e-05	2.47526e-05	1274
ss715580159	0.000105616	0.000105616	1001
ss715580160	0.000109249	0.000109249	988
ss715580161	4.75473e-05	4.75473e-05	1172
ss715580162	3.60797e-05	3.60797e-05	1225
ss715580163	2.74406e-05	2.74406e-05	1264
ss715580165	6.05392e-06	6.05392e-06	1818
ss715580166	8.55996e-05	8.55996e-05	1065
ss715580167	-3.35583e-05	3.35583e-05	1233
ss715580169	0.000259881	0.000259881	549
ss715580170	8.98014e-05	8.98014e-05	1053
ss715580171	-0.000411127	0.000411127	198
ss715580173	0.000110658	0.000110658	845
ss715580174	2.73428e-05	2.73428e-05	1266
ss715580177	9.72574e-05	9.72574e-05	1027
ss715580180	0.000110447	0.000110447	916
ss715580181	7.03309e-05	7.03309e-05	1106
ss715580182	0.000102827	0.000102827	1015
ss715580183	6.13584e-06	6.13584e-06	1728
ss715580184	6.03317e-06	6.03317e-06	1830
ss715580186	6.2452e-06	6.2452e-06	1553
ss715580187	9.83221e-05	9.83221e-05	1024
ss715580188	9.5537e-05	9.5537e-05	1031
ss715580191	3.88238e-05	3.88238e-05	1207
ss715580192	-0.000150401	0.000150401	641
ss715580195	6.2458e-06	6.2458e-06	1551
ss715580198	-2.92511e-05	2.92511e-05	1250
ss715580199	6.17216e-06	6.17216e-06	1654
ss715580200	-0.000254707	0.000254707	554
ss715580203	6.39568e-06	6.39568e-06	1436
ss715580207	5.03613e-05	5.03613e-05	1160
ss715580208	-5.60871e-05	5.60871e-05	1138
ss715580209	6.40098e-05	6.40098e-05	1117
ss715580210	0.000633094	0.000633094	9
ss715580212	9.44027e-05	9.44027e-05	1033
ss715580213	6.07719e-06	6.07719e-06	1793
ss715580214	6.13123e-06	6.13123e-06	1736
ss715580215	-0.00015023	0.00015023	711
ss715580217	0.000110478	0.000110478	898
ss715580218	3.86481e-05	3.86481e-05	1209
ss715580219	-0.000410857	0.000410857	377
ss715580220	6.01891e-06	6.01891e-06	1843
ss715580221	-0.000150366	0.000150366	657
ss715580222	-0.000404861	0.000404861	446
ss715580224	0.000110298	0.000110298	966
ss715580225	6.16763e-06	6.16763e-06	1663
ss715580226	6.33611e-06	6.33611e-06	1469
ss715580229	5.32448e-05	5.32448e-05	1145
ss715580230	0.00011048	0.00011048	897
ss715580232	0.000651074	0.000651074	5
ss715580233	6.13769e-06	6.13769e-06	1726
ss715580234	-0.000150278	0.000150278	684
ss715580235	1.07687e-05	1.07687e-05	1363
ss715580236	6.38154e-06	6.38154e-06	1447
ss715580237	0.000106439	0.000106439	996
ss715580238	6.02571e-06	6.02571e-06	1839
ss715580241	6.1522e-06	6.1522e-06	1695
ss715580243	6.34475e-06	6.34475e-06	1465
ss715580244	-0.000411012	0.000411012	253
ss715580245	8.09544e-06	8.09544e-06	1393
ss715580246	-0.000410999	0.000410999	262
ss715580247	0.000541933	0.000541933	26
ss715580248	0.000107253	0.000107253	994
ss715580250	6.29477e-06	6.29477e-06	1498
ss715580251	1.1739e-05	1.1739e-05	1353
ss715580252	0.000267039	0.000267039	500
ss715580253	6.13255e-06	6.13255e-06	1734
ss715580254	8.01205e-05	8.01205e-05	1077
ss715580255	-2.87057e-05	2.87057e-05	1255
ss715580256	-2.67731e-05	2.67731e-05	1268
ss715580257	7.49468e-05	7.49468e-05	1094
ss715580258	-0.000150129	0.000150129	762
ss715580259	2.19141e-05	2.19141e-05	1284
ss715580260	1.03007e-05	1.03007e-05	1368
ss715580261	-0.000150165	0.000150165	746
ss715580262	1.64893e-05	1.64893e-05	1316
ss715580263	6.00286e-05	6.00286e-05	1126
ss715580265	1.26678e-05	1.26678e-05	1342
ss715580266	1.13343e-05	1.13343e-05	1356
ss715580267	-0.000150278	0.000150278	685
ss715580268	-0.000406305	0.000406305	445
ss715580269	6.06999e-06	6.06999e-06	1802
ss715580271	6.20901e-06	6.20901e-06	1594
ss715580272	-0.000150115	0.000150115	770
ss715580273	5.94899e-06	5.94899e-06	1889
ss715580274	6.29422e-06	6.29422e-06	1500
ss715580275	4.69629e-05	4.69629e-05	1175
ss715580276	5.97296e-06	5.97296e-06	1872
ss715580278	5.30146e-05	5.30146e-05	1148
ss715580279	-0.000410759	0.000410759	412
ss715580281	6.28442e-06	6.28442e-06	1509
ss715580282	6.23195e-06	6.23195e-06	1565
ss715580283	6.26167e-06	6.26167e-06	1532
ss715580284	6.26464e-06	6.26464e-06	1528
ss715580285	-0.000150379	0.000150379	650
ss715580286	-0.000150384	0.000150384	649
ss715580288	6.24623e-06	6.24623e-06	1549
ss715580289	-0.000422367	0.000422367	123
ss715580290	-0.000150417	0.000150417	632
ss715580291	-0.000141399	0.000141399	814
ss715580292	6.09615e-06	6.09615e-06	1779
ss715580293	-3.10523e-05	3.10523e-05	1237
ss715580294	1.1105e-05	1.1105e-05	1358
ss715580295	2.96085e-05	2.96085e-05	1246
ss715580296	6.14623e-06	6.14623e-06	1709
ss715580298	9.25995e-06	9.25995e-06	1380
ss715580299	6.19549e-06	6.19549e-06	1614
ss715580300	-0.000150061	0.000150061	788
ss715580301	6.17262e-06	6.17262e-06	1653
ss715580302	-0.000150262	0.000150262	694
ss715580303	7.55312e-05	7.55312e-05	1091
ss715580304	-0.000150374	0.000150374	651
ss715580305	6.16793e-06	6.16793e-06	1662
ss715580306	6.38384e-06	6.38384e-06	1444
ss715580307	0.000109833	0.000109833	986
ss715580308	2.96069e-05	2.96069e-05	1247
ss715580310	5.89675e-05	5.89675e-05	1131
ss715580311	4.2274e-05	4.2274e-05	1193
ss715580312	6.41322e-06	6.41322e-06	1426
ss715580314	9.86381e-05	9.86381e-05	1023
ss715580315	6.08762e-06	6.08762e-06	1786
ss715580316	6.10366e-06	6.10366e-06	1772
ss715580319	0.000110503	0.000110503	890
ss715580320	3.82993e-05	3.82993e-05	1213
ss715580322	7.15176e-06	7.15176e-06	1405
ss715580323	5.32191e-05	5.32191e-05	1146
ss715580324	6.20491e-06	6.20491e-06	1602
ss715580325	0.00052753	0.00052753	59
ss715580326	8.16098e-05	8.16098e-05	1074
ss715580327	6.16497e-06	6.16497e-06	1669
ss715580329	2.02764e-05	2.02764e-05	1293
ss715580330	9.28408e-05	9.28408e-05	1040
ss715580331	8.62483e-05	8.62483e-05	1063
ss715580335	0.000527791	0.000527791	28
ss715580336	-0.000384398	0.000384398	462
ss715580337	4.1266e-05	4.1266e-05	1198
ss715580338	6.32089e-06	6.32089e-06	1477
ss715580339	-0.000150321	0.000150321	669
ss715580340	0.000110112	0.000110112	981
ss715580342	9.61145e-06	9.61145e-06	1375
ss715580343	6.15969e-06	6.15969e-06	1678
ss715580344	0.00043113	0.00043113	107
ss715580345	-0.00014969	0.00014969	800
ss715580347	-0.000410953	0.000410953	296
ss715580349	-0.000150263	0.000150263	693
ss715580350	4.28847e-05	4.28847e-05	1191
ss715580351	-0.000410957	0.000410957	291
ss715580352	0.000527454	0.000527454	67
ss715580353	6.38178e-06	6.38178e-06	1446
ss715580355	6.40426e-06	6.40426e-06	1430
ss715580358	8.9291e-05	8.9291e-05	1054
ss715580359	6.01271e-06	6.01271e-06	1847
ss715580360	-0.000147407	0.000147407	805
ss715580361	3.88717e-05	3.88717e-05	1205
ss715580362	-0.000128485	0.000128485	824
ss715580363	7.7855e-05	7.7855e-05	1086
ss715580365	6.09047e-06	6.09047e-06	1783
ss715580366	1.69703e-05	1.69703e-05	1313
ss715580367	7.25723e-05	7.25723e-05	1098
ss715580368	6.27772e-06	6.27772e-06	1514
ss715580370	6.23066e-06	6.23066e-06	1567
ss715580371	5.99184e-06	5.99184e-06	1861
ss715580376	-0.000202195	0.000202195	603
ss715580377	6.11091e-06	6.11091e-06	1764
ss715580379	9.23176e-05	9.23176e-05	1043
ss715580380	6.14395e-06	6.14395e-06	1716
ss715580381	8.38751e-06	8.38751e-06	1389
ss715580382	0.000105082	0.000105082	1006
ss715580387	0.00039149	0.00039149	454
ss715580388	5.28017e-05	5.28017e-05	1149
ss715580389	-0.000150011	0.000150011	798
ss715580390	0.000527331	0.000527331	71
ss715580391	6.31343e-06	6.31343e-06	1484
ss715580393	1.0807e-05	1.0807e-05	1361
ss715580395	-0.000150202	0.000150202	733
ss715580396	0.000110553	0.000110553	876
ss715580397	6.11354e-06	6.11354e-06	1760
ss715580398	6.25722e-06	6.25722e-06	1540
ss715580399	6.20856e-06	6.20856e-06	1595
ss715580400	0.000110502	0.000110502	891
ss715580401	-0.000410923	0.000410923	317
ss715580402	-0.000429593	0.000429593	112
ss715580403	-0.000411122	0.000411122	201
ss715580404	-0.000410714	0.000410714	424
ss715580406	-0.000410963	0.000410963	288
ss715580408	-0.000150142	0.000150142	757
ss715580409	-0.000417604	0.000417604	146
ss715580410	-0.000230692	0.000230692	584
ss715580411	-0.000410876	0.000410876	361
ss715580413	0.000104112	0.000104112	1009
ss715580414	-0.000411129	0.000411129	197
ss715580416	0.0002669	0.0002669	519
ss715580417	-0.00041772	0.00041772	145
ss715580421	6.20904e-06	6.20904e-06	1593
ss715580422	-0.000411745	0.000411745	166
ss715580423	-0.000411004	0.000411004	255
ss715580424	1.96202e-05	1.96202e-05	1296
ss715580426	2.05338e-05	2.05338e-05	1292
ss715580427	6.35659e-06	6.35659e-06	1458
ss715580429	-0.00042504	0.00042504	118
ss715580430	-0.000410866	0.000410866	368
ss715580431	6.22941e-06	6.22941e-06	1569
ss715580433	6.33869e-06	6.33869e-06	1467
ss715580434	6.01637e-06	6.01637e-06	1844
ss715580436	-0.000410927	0.000410927	314
ss715580437	-0.000150497	0.000150497	618
ss715580438	-0.000150063	0.000150063	786
ss715580441	-0.000146116	0.000146116	807
ss715580442	-0.000150386	0.000150386	648
ss715580443	-0.000411051	0.000411051	230
ss715580444	6.00931e-06	6.00931e-06	1848
ss715580445	-0.000409517	0.000409517	437
ss715580447	-0.000194323	0.000194323	605
ss715580448	-0.000411118	0.000411118	203
ss715580449	-0.00014029	0.00014029	817
ss715580450	-0.000411126	0.000411126	200
ss715580452	-0.000408093	0.000408093	440
ss715580453	-0.000411106	0.000411106	210
ss715580454	-0.000410915	0.000410915	326
ss715580455	6.43505e-06	6.43505e-06	1420
ss715580457	1.55653e-05	1.55653e-05	1322
ss715580458	1.06926e-05	1.06926e-05	1365
ss715580460	9.1719e-06	9.1719e-06	1382
ss715580461	2.35667e-05	2.35667e-05	1279
ss715580462	6.17922e-06	6.17922e-06	1641
ss715580463	-0.000302482	0.000302482	488
ss715580464	0.000110425	0.000110425	928
ss715580465	6.09696e-06	6.09696e-06	1778
ss715580466	6.40674e-06	6.40674e-06	1429
ss715580468	2.68346e-05	2.68346e-05	1267
ss715580471	0.000110461	0.000110461	910
ss715580472	-0.000150274	0.000150274	686
ss715580473	-0.000410872	0.000410872	363
ss715580474	7.46844e-05	7.46844e-05	1096
ss715580475	7.56634e-06	7.56634e-06	1398
ss715580477	7.55539e-05	7.55539e-05	1090
ss715580478	4.60751e-05	4.60751e-05	1178
ss715580479	6.18121e-06	6.18121e-06	1639
ss715580480	-0.000410749	0.000410749	415
ss715580481	-0.000410863	0.000410863	369
ss715580489	6.10654e-06	6.10654e-06	1767
ss715580490	1.36042e-05	1.36042e-05	1334
ss715580492	0.000110316	0.000110316	962
ss715580493	-0.000410873	0.000410873	362
ss715580495	6.18175e-06	6.18175e-06	1637
ss715580496	7.65491e-05	7.65491e-05	1088
ss715580497	0.000318945	0.000318945	484
ss715580498	6.17281e-06	6.17281e-06	1651
ss715580499	-0.000254678	0.000254678	556
ss715580500	6.18122e-06	6.18122e-06	1638
ss715580501	-0.000418822	0.000418822	139
ss715580502	-0.000410774	0.000410774	406
ss715580504	7.35279e-05	7.35279e-05	1097
ss715580505	-0.000411022	0.000411022	245
ss715580506	6.23841e-06	6.23841e-06	1560
ss715580507	-0.000410888	0.000410888	354
ss715580508	-0.000150191	0.000150191	738
ss715580510	0.000110366	0.000110366	951
ss715580511	5.98775e-05	5.98775e-05	1127
ss715580512	2.73641e-05	2.73641e-05	1265
ss715580513	-0.000150258	0.000150258	696
ss715580514	8.84694e-05	8.84694e-05	1057
ss715580515	7.07964e-05	7.07964e-05	1105
ss715580518	0.000266859	0.000266859	527
ss715580519	6.1355e-06	6.1355e-06	1729
ss715580522	3.67884e-05	3.67884e-05	1221
ss715580523	-0.00015015	0.00015015	754
ss715580524	6.20471e-06	6.20471e-06	1603
ss715580526	5.99691e-06	5.99691e-06	1859
ss715580527	-5.14529e-05	5.14529e-05	1154
ss715580528	-0.000150136	0.000150136	760
ss715580529	-0.0001503	0.0001503	677
ss715580530	6.26519e-06	6.26519e-06	1526
ss715580531	1.41216e-05	1.41216e-05	1333
ss715580532	0.000108183	0.000108183	991
ss715580536	6.39115e-06	6.39115e-06	1438
ss715580537	-0.000377166	0.000377166	466
ss715580538	3.45311e-05	3.45311e-05	1229
ss715580539	0.00011033	0.00011033	961
ss715580541	0.00051994	0.00051994	74
ss715580543	-0.000431799	0.000431799	106
ss715580544	0.000263967	0.000263967	546
ss715580546	6.06278e-05	6.06278e-05	1121
ss715580547	-0.000150406	0.000150406	638
ss715580548	-0.000223151	0.000223151	590
ss715580550	6.36438e-06	6.36438e-06	1453
ss715580551	6.26777e-06	6.26777e-06	1523
ss715580552	6.0043e-06	6.0043e-06	1853
ss715580553	6.06393e-06	6.06393e-06	1808
ss715580554	-0.000411478	0.000411478	177
ss715580556	-0.00015016	0.00015016	749
ss715580559	-0.00014427	0.00014427	811
ss715580560	-0.000150345	0.000150345	663
ss715580561	-0.000150217	0.000150217	719
ss715580563	-0.000410901	0.000410901	344
ss715580564	-0.000150363	0.000150363	658
ss715580565	6.05835e-06	6.05835e-06	1814
ss715580567	-0.000410845	0.000410845	382
ss715580569	-0.000410976	0.000410976	277
ss715580571	-0.000410932	0.000410932	310
ss715580572	-0.000410887	0.000410887	355
ss715580573	-0.000410709	0.000410709	426
ss715580574	-0.00041097	0.00041097	284
ss715580575	-0.000254292	0.000254292	578
ss715580576	-0.000150439	0.000150439	629
ss715580578	3.88378e-05	3.88378e-05	1206
ss715580579	-0.000411127	0.000411127	199
ss715580580	-0.000411051	0.000411051	231
ss715580581	6.20562e-06	6.20562e-06	1601
ss715580582	-0.000230586	0.000230586	586
ss715580583	-0.000411435	0.000411435	178
ss715580584	-0.000411091	0.000411091	216
ss715580585	-0.000410784	0.000410784	402
ss715580586	-0.000411074	0.000411074	221
ss715580587	7.09236e-06	7.09236e-06	1406
ss715580588	5.29581e-06	5.29581e-06	1901
ss715580589	-0.000150407	0.000150407	636
ss715580590	-2.25754e-05	2.25754e-05	1282
ss715580591	6.22086e-06	6.22086e-06	1578
ss715580592	3.14484e-05	3.14484e-05	1236
ss715580593	-0.000150213	0.000150213	724
ss715580594	0.000266726	0.000266726	538
ss715580595	6.18511e-06	6.18511e-06	1632
ss715580596	-0.000410906	0.000410906	336
ss715580597	6.38367e-06	6.38367e-06	1445
ss715580599	-0.000411021	0.000411021	246
ss715580601	-0.000412698	0.000412698	157
ss715580602	5.98996e-06	5.98996e-06	1863
ss715580604	6.00548e-06	6.00548e-06	1852
ss715580606	5.94323e-06	5.94323e-06	1894
ss715580608	-0.000144427	0.000144427	810
ss715580609	-0.000332201	0.000332201	482
ss715580610	-0.000150096	0.000150096	776
ss715580611	-0.000411373	0.000411373	181
ss715580613	5.52055e-05	5.52055e-05	1141
ss715580614	0.000110552	0.000110552	877
ss715580616	0.000527478	0.000527478	64
ss715580617	0.000110421	0.000110421	933
ss715580618	0.000527612	0.000527612	47
ss715580619	0.000110304	0.000110304	965
ss715580621	8.73434e-05	8.73434e-05	1060
ss715580622	-0.000410905	0.000410905	339
ss715580623	9.59188e-05	9.59188e-05	1030
ss715580625	8.34185e-05	8.34185e-05	1066
ss715580626	6.25869e-06	6.25869e-06	1536
ss715580627	8.84238e-05	8.84238e-05	1058
ss715580629	9.04292e-05	9.04292e-05	1049
ss715580630	0.000267015	0.000267015	502
ss715580631	4.1218e-05	4.1218e-05	1199
ss715580632	0.000110604	0.000110604	855
ss715580633	3.09167e-05	3.09167e-05	1238
ss715580637	9.0732e-05	9.0732e-05	1046
ss715580638	6.02452e-05	6.02452e-05	1124
ss715580640	0.000110584	0.000110584	860
ss715580642	0.00011036	0.00011036	953
ss715580643	0.000110581	0.000110581	861
ss715580644	0.000527538	0.000527538	58
ss715580646	7.58895e-05	7.58895e-05	1089
ss715580647	6.39826e-06	6.39826e-06	1433
ss715580652	1.00667e-05	1.00667e-05	1370
ss715580653	8.21906e-05	8.21906e-05	1071
ss715580655	0.000110509	0.000110509	886
ss715580656	0.000110443	0.000110443	920
ss715580657	0.000110462	0.000110462	908
ss715580658	-0.000150109	0.000150109	772
ss715580660	5.70136e-05	5.70136e-05	1134
ss715580665	6.225e-05	6.225e-05	1118
ss715580666	-0.000410928	0.000410928	312
ss715580667	2.7969e-05	2.7969e-05	1263
ss715580670	-0.000150198	0.000150198	734
ss715580671	-0.00041092	0.00041092	319
ss715580673	6.1121e-06	6.1121e-06	1762
ss715580674	8.2812e-05	8.2812e-05	1068
ss715580675	-0.000410946	0.000410946	304
ss715580676	-0.000411111	0.000411111	209
ss715580677	6.07059e-06	6.07059e-06	1801
ss715580681	2.22273e-05	2.22273e-05	1283
ss715580683	0.00017662	0.00017662	612
ss715580684	-0.000150316	0.000150316	671
ss715580685	6.15482e-06	6.15482e-06	1688
ss715580686	6.28624e-06	6.28624e-06	1505
ss715580687	3.74759e-05	3.74759e-05	1218
ss715580691	0.000369415	0.000369415	473
ss715580693	3.36376e-05	3.36376e-05	1231
ss715580695	6.20399e-06	6.20399e-06	1606
ss715580696	6.99217e-05	6.99217e-05	1107
ss715580698	6.27195e-06	6.27195e-06	1519
ss715580699	6.19624e-06	6.19624e-06	1613
ss715580701	6.16583e-06	6.16583e-06	1668
ss715580702	2.28767e-05	2.28767e-05	1281
ss715580703	5.01722e-05	5.01722e-05	1161
ss715580704	7.78765e-05	7.78765e-05	1085
ss715580706	6.1515e-06	6.1515e-06	1699
ss715580707	6.15468e-06	6.15468e-06	1690
ss715580708	6.12276e-06	6.12276e-06	1749
ss715580709	-0.000431065	0.000431065	108
ss715580710	6.33992e-06	6.33992e-06	1466
ss715580711	5.54235e-05	5.54235e-05	1140
ss715580712	6.21384e-06	6.21384e-06	1584
ss715580716	-0.000424756	0.000424756	119
ss715580717	-0.00041078	0.00041078	404
ss715580719	-1.66566e-05	1.66566e-05	1315
ss715580723	-0.000411112	0.000411112	208
ss715580725	-0.000428595	0.000428595	115
ss715580727	6.07166e-06	6.07166e-06	1800
ss715580728	-0.000150208	0.000150208	728
ss715580729	-0.000150387	0.000150387	647
ss715580733	6.32652e-06	6.32652e-06	1473
ss715580734	-0.000150219	0.000150219	718
ss715580735	-1.2775e-06	1.2775e-06	1912
ss715580736	2.47115e-06	2.47115e-06	1909
ss715580737	2.83696e-05	2.83696e-05	1258
ss715580739	0.000459937	0.000459937	85
ss715580740	0.000110445	0.000110445	918
ss715580742	0.000527554	0.000527554	54
ss715580746	6.26717e-06	6.26717e-06	1524
ss715580747	6.59846e-05	6.59846e-05	1114
ss715580748	6.09488e-06	6.09488e-06	1780
ss715580749	6.14078e-06	6.14078e-06	1721
ss715580752	-0.000150209	0.000150209	726
ss715580754	8.73351e-06	8.73351e-06	1386
ss715580755	6.25712e-06	6.25712e-06	1541
ss715580756	6.71791e-05	6.71791e-05	1110
ss715580757	8.29503e-06	8.29503e-06	1391
ss715580758	6.17346e-06	6.17346e-06	1648
ss715580759	-4.47549e-05	4.47549e-05	1183
ss715580760	-0.000116733	0.000116733	833
ss715580763	-0.000150413	0.000150413	633
ss715580764	-0.000150458	0.000150458	626
ss715580766	0.000110556	0.000110556	871
ss715580767	-0.000150394	0.000150394	642
ss715580769	6.32162e-06	6.32162e-06	1476
ss715580770	6.19232e-06	6.19232e-06	1621
ss715580771	0.000110555	0.000110555	872
ss715580772	-0.000410907	0.000410907	335
ss715580773	-4.80544e-05	4.80544e-05	1171
ss715580774	-0.000410735	0.000410735	417
ss715580775	0.00011982	0.00011982	829
ss715580776	-0.000410834	0.000410834	387
ss715580778	-1.1922e-05	1.1922e-05	1350
ss715580779	2.98249e-05	2.98249e-05	1242
ss715580781	6.2425e-06	6.2425e-06	1555
ss715580782	-0.00015041	0.00015041	634
ss715580784	-0.000414154	0.000414154	152
ss715580785	-0.000270109	0.000270109	495
ss715580787	-0.000410877	0.000410877	359
ss715580788	-0.000377095	0.000377095	467
ss715580789	-0.000412707	0.000412707	156
ss715580790	6.31326e-06	6.31326e-06	1485
ss715580792	-0.000150116	0.000150116	769
ss715580793	-0.000150358	0.000150358	660
ss715580795	6.20791e-06	6.20791e-06	1597
ss715580796	-0.000150265	0.000150265	690
ss715580797	8.87353e-05	8.87353e-05	1056
ss715580798	6.22951e-06	6.22951e-06	1568
ss715580799	6.85669e-06	6.85669e-06	1412
ss715580801	3.66844e-05	3.66844e-05	1222
ss715580802	1.4508e-05	1.4508e-05	1331
ss715580803	1.55043e-05	1.55043e-05	1323
ss715580804	6.15405e-06	6.15405e-06	1693
ss715580807	3.53124e-05	3.53124e-05	1227
ss715580808	2.55943e-05	2.55943e-05	1273
ss715580812	6.1592e-06	6.1592e-06	1680
ss715580813	-0.000150097	0.000150097	775
ss715580814	1.28567e-05	1.28567e-05	1338
ss715580815	0.000118684	0.000118684	830
ss715580816	7.60573e-06	7.60573e-06	1397
ss715580817	-1.51052e-06	1.51052e-06	1910
ss715580819	1.23042e-05	1.23042e-05	1347
ss715580820	-0.000150025	0.000150025	797
ss715580822	8.67784e-06	8.67784e-06	1387
ss715580823	0.000110386	0.000110386	943
ss715580824	-0.000410847	0.000410847	381
ss715580827	-0.000138389	0.000138389	818
ss715580828	4.04929e-06	4.04929e-06	1906
ss715580829	6.1712e-06	6.1712e-06	1657
ss715580830	-0.00015035	0.00015035	662
ss715580832	0.000110419	0.000110419	934
ss715580833	0.00056668	0.00056668	22
ss715580834	6.15471e-06	6.15471e-06	1689
ss715580836	1.04824e-05	1.04824e-05	1366
ss715580837	0.000631737	0.000631737	15
ss715580838	3.86337e-05	3.86337e-05	1210
ss715580839	6.07816e-06	6.07816e-06	1792
ss715580840	0.000110553	0.000110553	875
ss715580841	-0.000464995	0.000464995	81
ss715580842	7.12069e-05	7.12069e-05	1103
ss715580843	-1.82243e-05	1.82243e-05	1300
ss715580844	0.000110682	0.000110682	840
ss715580845	0.000266859	0.000266859	526
ss715580848	6.42993e-06	6.42993e-06	1422
ss715580849	6.27836e-06	6.27836e-06	1513
ss715580850	6.07425e-06	6.07425e-06	1796
ss715580851	4.34789e-06	4.34789e-06	1903
ss715580852	0.000110384	0.000110384	945
ss715580853	6.29448e-06	6.29448e-06	1499
ss715580856	6.08158e-06	6.08158e-06	1791
ss715580857	0.000266838	0.000266838	531
ss715580858	-0.000411049	0.000411049	233
ss715580859	0.000266966	0.000266966	510
ss715580860	-0.000150067	0.000150067	785
ss715580861	-0.000410729	0.000410729	420
ss715580862	6.02952e-06	6.02952e-06	1834
ss715580863	0.000266862	0.000266862	524
ss715580864	-0.000411004	0.000411004	256
ss715580865	0.00057674	0.00057674	18
ss715580867	0.000574472	0.000574472	20
ss715580868	0.000572971	0.000572971	21
ss715580871	-0.000126622	0.000126622	825
ss715580874	0.000574826	0.000574826	19
ss715580875	0.000110415	0.000110415	938
ss715580876	0.000642228	0.000642228	8
ss715580877	0.000110421	0.000110421	931
ss715580878	6.08241e-06	6.08241e-06	1790
ss715580879	0.000105234	0.000105234	1005
ss715580881	0.000266744	0.000266744	537
ss715580882	-0.000254451	0.000254451	572
ss715580883	0.000111312	0.000111312	836
ss715580885	-0.000461996	0.000461996	83
ss715580886	0.000110498	0.000110498	893
ss715580888	5.97145e-06	5.97145e-06	1873
ss715580889	1.76293e-05	1.76293e-05	1306
ss715580898	-0.00041104	0.00041104	240
ss715580905	-0.000411351	0.000411351	182
ss715580912	-0.000411025	0.000411025	244
ss715580923	6.18526e-06	6.18526e-06	1631
ss715580929	-0.000203567	0.000203567	602
ss715580933	-0.000411048	0.000411048	235
ss715580935	-0.000386074	0.000386074	461
ss715580937	-0.000409961	0.000409961	435
ss715580947	-0.000411231	0.000411231	185
ss715580956	-0.000254648	0.000254648	558
ss715580964	-0.000391379	0.000391379	455
ss715580965	-0.000407756	0.000407756	441
ss715580971	6.19639e-06	6.19639e-06	1612
ss715580979	6.33126e-06	6.33126e-06	1471
ss715580983	6.25735e-06	6.25735e-06	1539
ss715581008	-0.000150209	0.000150209	727
ss715581066	-0.000411046	0.000411046	237
ss715581106	0.00040933	0.00040933	438
ss715581120	0.000306199	0.000306199	487
ss715581133	-0.00041106	0.00041106	226
ss715581169	-0.000420446	0.000420446	137
ss715581182	6.04984e-06	6.04984e-06	1821
ss715581188	-0.000411033	0.000411033	242
ss715581237	-0.000411058	0.000411058	227
ss715581297	-0.000411182	0.000411182	187
ss715581304	6.31684e-06	6.31684e-06	1481
ss715581316	-0.000411058	0.000411058	228
ss715581317	-0.000410926	0.000410926	315
ss715581321	-0.000411086	0.000411086	218
ss715581322	-0.000222535	0.000222535	591
ss715581326	-0.000410783	0.000410783	403
ss715581341	0.000110569	0.000110569	867
ss715581358	1.2844e-05	1.2844e-05	1339
ss715581363	6.18418e-06	6.18418e-06	1633
ss715581370	6.0662e-06	6.0662e-06	1805
ss715581398	4.17729e-05	4.17729e-05	1196
ss715581404	2.02415e-07	2.02415e-07	1917
ss715581412	6.17436e-06	6.17436e-06	1646
ss715581414	6.19306e-06	6.19306e-06	1618
ss715581419	-0.000150306	0.000150306	675
ss715581422	6.04832e-06	6.04832e-06	1823
ss715581426	7.98077e-05	7.98077e-05	1079
ss715581431	-0.000410731	0.000410731	418
ss715581433	6.25504e-06	6.25504e-06	1544
ss715581435	-0.000150264	0.000150264	692
ss715581438	-0.000386159	0.000386159	460
ss715581440	-0.000411677	0.000411677	169
ss715581446	-0.000411906	0.000411906	163
ss715581449	-0.000443914	0.000443914	88
ss715581451	-0.000358721	0.000358721	475
ss715581466	-0.000410894	0.000410894	351
ss715581471	-0.000411051	0.000411051	232
ss715581475	0.000110452	0.000110452	915
ss715581482	-1.23923e-05	1.23923e-05	1346
ss715581483	-0.000411714	0.000411714	168
ss715581491	-0.000254531	0.000254531	564
ss715581492	6.02243e-05	6.02243e-05	1125
ss715581493	6.14118e-06	6.14118e-06	1720
ss715581498	6.35817e-06	6.35817e-06	1457
ss715581499	-0.000150334	0.000150334	666
ss715581502	-5.50647e-05	5.50647e-05	1143
ss715581505	0.000110214	0.000110214	977
ss715581509	6.08868e-06	6.08868e-06	1785
ss715581514	6.25995e-06	6.25995e-06	1534
ss715581522	6.1872e-06	6.1872e-06	1626
ss715581523	-0.000150265	0.000150265	691
ss715581528	-0.000150165	0.000150165	747
ss715581534	-0.000254356	0.000254356	577
ss715581535	2.39649e-05	2.39649e-05	1276
ss715581539	6.13793e-06	6.13793e-06	1725
ss715581548	-0.000410862	0.000410862	370
ss715581552	0.000266971	0.000266971	509
ss715581554	6.97321e-06	6.97321e-06	1408
ss715581556	1.25917e-05	1.25917e-05	1344
ss715581558	6.16301e-06	6.16301e-06	1674
ss715581559	6.128e-06	6.128e-06	1739
ss715581560	0.000104891	0.000104891	1007
ss715581564	6.11725e-06	6.11725e-06	1757
ss715581571	-0.000410921	0.000410921	318
ss715581572	-0.000150094	0.000150094	777
ss715581573	0.000105403	0.000105403	1002
ss715581575	-0.000410612	0.000410612	431
ss715581576	-0.000150162	0.000150162	748
ss715581580	1.98475e-05	1.98475e-05	1295
ss715581581	-0.000411035	0.000411035	241
ss715581582	-0.000410913	0.000410913	329
ss715581590	5.9984e-06	5.9984e-06	1858
ss715581591	6.1193e-06	6.1193e-06	1752
ss715581593	0.000428889	0.000428889	114
ss715581595	6.28189e-06	6.28189e-06	1510
ss715581634	6.34912e-06	6.34912e-06	1461
ss715581640	8.33182e-05	8.33182e-05	1067
ss715581649	0.000459976	0.000459976	84
ss715581657	9.34585e-05	9.34585e-05	1036
ss715581658	2.88913e-05	2.88913e-05	1253
ss715581660	0.000110481	0.000110481	896
ss715581662	-0.000421439	0.000421439	131
ss715581669	1.68235e-05	1.68235e-05	1314
ss715581672	8.99076e-05	8.99076e-05	1052
ss715581676	4.47916e-05	4.47916e-05	1182
ss715581682	-0.00041115	0.00041115	192
ss715581687	5.98456e-06	5.98456e-06	1866
ss715581689	3.79279e-05	3.79279e-05	1216
ss715581692	7.17014e-06	7.17014e-06	1403
ss715581696	0.000105617	0.000105617	1000
ss715581700	6.21164e-06	6.21164e-06	1590
ss715581708	-0.000254496	0.000254496	567
ss715581713	6.13448e-06	6.13448e-06	1730
ss715581715	6.54989e-06	6.54989e-06	1416
ss715581718	0.000103847	0.000103847	1012
ss715581723	5.94617e-06	5.94617e-06	1892
ss715581725	-0.000410774	0.000410774	407
ss715581726	0.000110508	0.000110508	887
ss715581729	-0.000398953	0.000398953	451
ss715581731	2.86038e-05	2.86038e-05	1256
ss715581732	0.000266858	0.000266858	528
ss715581734	6.18579e-06	6.18579e-06	1629
ss715581735	2.6391e-05	2.6391e-05	1270
ss715581737	9.05244e-05	9.05244e-05	1048
ss715581742	6.27119e-06	6.27119e-06	1521
ss715581746	4.21556e-05	4.21556e-05	1194
ss715581747	6.10449e-06	6.10449e-06	1770
ss715581751	7.17836e-05	7.17836e-05	1101
ss715581752	6.26463e-06	6.26463e-06	1529
ss715581754	0.000110431	0.000110431	926
ss715581759	-0.000169288	0.000169288	614
ss715581772	6.04046e-06	6.04046e-06	1827
ss715581776	6.20058e-06	6.20058e-06	1608
ss715581777	3.41857e-05	3.41857e-05	1230
ss715581779	0.000110263	0.000110263	970
ss715581785	6.51999e-06	6.51999e-06	1418
ss715581786	6.04647e-06	6.04647e-06	1824
ss715581791	-0.000410951	0.000410951	298
ss715581800	-0.000254558	0.000254558	562
ss715581806	-0.000150133	0.000150133	761
ss715581813	6.05573e-06	6.05573e-06	1815
ss715581815	2.35311e-05	2.35311e-05	1280
ss715581887	6.14157e-06	6.14157e-06	1719
ss715582150	6.34494e-06	6.34494e-06	1464
ss715582172	6.46487e-05	6.46487e-05	1116
ss715582224	6.15845e-06	6.15845e-06	1681
ss715582577	-0.0004109	0.0004109	345
ss715582795	-0.000408438	0.000408438	439
ss715583013	-0.00041115	0.00041115	191
ss715583314	6.15971e-06	6.15971e-06	1677
ss715583404	0.000110459	0.000110459	913
ss715583506	-0.000150191	0.000150191	739
ss715583581	4.44135e-05	4.44135e-05	1185
ss715583614	0.000110505	0.000110505	889
ss715583621	0.000110574	0.000110574	865
ss715583622	0.000527562	0.000527562	53
ss715583624	0.000527595	0.000527595	51
ss715583635	0.000527657	0.000527657	40
ss715583646	-0.000411104	0.000411104	211
ss715583655	-0.000410897	0.000410897	348
ss715583662	0.00010292	0.00010292	1014
ss715583664	-0.000252432	0.000252432	580
ss715583669	0.000102279	0.000102279	1018
ss715583675	2.13508e-05	2.13508e-05	1288
ss715583679	4.00122e-05	4.00122e-05	1203
ss715583751	6.31244e-06	6.31244e-06	1486
ss715583754	-0.000150033	0.000150033	795
ss715583761	5.74494e-05	5.74494e-05	1133
ss715583798	-0.000254467	0.000254467	571
ss715583801	5.95256e-06	5.95256e-06	1884
ss715583815	6.2901e-06	6.2901e-06	1502
ss715583820	6.20146e-06	6.20146e-06	1607
ss715583821	6.1389e-06	6.1389e-06	1724
ss715583823	-0.000410936	0.000410936	308
ss715583842	-0.000425635	0.000425635	117
ss715583850	6.19272e-06	6.19272e-06	1619
ss715583872	0.000103938	0.000103938	1011
ss715583906	6.40307e-06	6.40307e-06	1431
ss715583916	-0.000268297	0.000268297	496
ss715583959	8.06454e-06	8.06454e-06	1394
ss715583999	-0.0002181	0.0002181	593
ss715584009	-0.000410758	0.000410758	413
ss715584014	6.36105e-06	6.36105e-06	1455
ss715584015	-0.000183724	0.000183724	610
ss715584018	6.20456e-06	6.20456e-06	1605
ss715584044	-0.000429826	0.000429826	111
ss715584054	0.000110172	0.000110172	980
ss715584056	0.000293707	0.000293707	489
ss715584063	-0.000421791	0.000421791	129
ss715584102	-0.000410851	0.000410851	380
ss715584153	6.16396e-06	6.16396e-06	1672
ss715584228	-0.000410822	0.000410822	393
ss715584260	-0.00041106	0.00041106	225
ss715584262	-0.000411248	0.000411248	184
ss715584267	6.11235e-06	6.11235e-06	1761
ss715584277	-0.00038384	0.00038384	463
ss715584284	-0.000410703	0.000410703	427
ss715584293	-0.000411406	0.000411406	179
ss715584325	6.15419e-06	6.15419e-06	1692
ss715594297	6.15595e-06	6.15595e-06	1687
ss715639111	-0.000410914	0.000410914	328
ss715639143	8.98831e-06	8.98831e-06	1384
ss715639168	-0.000150299	0.000150299	678
ss715639169	1.20031e-05	1.20031e-05	1349
