# Supplementary material for: A comparative study of 11 non-linear regression models highlighting autoencoder, DBN, and SVR, enhanced by SHAP importance analysis in soybean branching prediction
Source: Sci Rep. 2024 Mar 11;14:5905. doi: 10.1038/s41598-024-55243-x (PMC10928191; doi:10.1038/s41598-024-55243-x)
Supplement: Supplementary file 2 — Supplementary Information 2. [file 41598_2024_55243_MOESM2_ESM.xlsx]

## Sheet: Sheet1
rs#	Similar sequences	Species	Query coverage (%)	Total score	E value	Identity (%)
ss715589057	Glyma.06G007300.1 dsid=glyma.Wm82.gnm4.ann1.Glyma.06G007300.1 pacid=41155607 polypeptide=Glyma.06G007300.1.p locus=Glyma.06G007300 ID=Glyma.06G007300.1.Wm82.a4.v1 annot-version=Wm82.a4.v1	Glycine max	24	29	3.86×10-7	1
ss715578581	Glyma.01G017150.2 dsid=glyma.Wm82.gnm4.ann1.Glyma.01G017150.2 pacid=41116418 polypeptide=Glyma.01G017150.2.p locus=Glyma.01G017150 ID=Glyma.01G017150.2.Wm82.a4.v1 annot-version=Wm82.a4.v1	Glycine max	100	121	2.78×10-58	1
ss715604258	Glyma.01G022300.1 dsid=glyma.Wm82.gnm4.ann1.Glyma.01G022300.1 pacid=41117020 polypeptide=Glyma.01G022300.1.p locus=Glyma.01G022300 ID=Glyma.01G022300.1.Wm82.a4.v1 annot-version=Wm82.a4.v1	Glycine max	100	94	2.84×10-43	0.926
ss715581776	Glyma.01G032400.2 dsid=glyma.Wm82.gnm4.ann1.Glyma.01G032400.2 pacid=41116845 polypeptide=Glyma.01G032400.2.p locus=Glyma.01G032400 ID=Glyma.01G032400.2.Wm82.a4.v1 annot-version=Wm82.a4.v1	Glycine max	100	81	4.79×10-36	0.893
ss715633762	Glyma.01G134900.1 dsid=glyma.Wm82.gnm4.ann1.Glyma.01G134900.1 pacid=41114886 polypeptide=Glyma.01G134900.1.p locus=Glyma.01G134900 ID=Glyma.01G134900.1.Wm82.a4.v1 annot-version=Wm82.a4.v1	Glycine max	34	35	1.79×10-10	0.951
ss715579695	Glyma.01G146600.3 dsid=glyma.Wm82.gnm4.ann1.Glyma.01G146600.3 pacid=41115067 polypeptide=Glyma.01G146600.3.p locus=Glyma.01G146600 ID=Glyma.01G146600.3.Wm82.a4.v1 annot-version=Wm82.a4.v1	Glycine max	73	88	6.15×10-40	1
ss715634311	Glyma.01G191800.1 dsid=glyma.Wm82.gnm4.ann1.Glyma.01G191800.1 pacid=41117007 polypeptide=Glyma.01G191800.1.p locus=Glyma.01G191800 ID=Glyma.01G191800.1.Wm82.a4.v1 annot-version=Wm82.a4.v1	Glycine max	65	64	1.35×10-26	0.937
ss715581404	Glyma.02G019700.7 dsid=glyma.Wm82.gnm4.ann1.Glyma.02G019700.7 pacid=41098168 polypeptide=Glyma.02G019700.7.p locus=Glyma.02G019700 ID=Glyma.02G019700.7.Wm82.a4.v1 annot-version=Wm82.a4.v1	Glycine max	100	121	2.78×10-58	1
ss715581449	Glyma.02G022100.1 dsid=glyma.Wm82.gnm4.ann1.Glyma.02G022100.1 pacid=41098127 polypeptide=Glyma.02G022100.1.p locus=Glyma.02G022100 ID=Glyma.02G022100.1.Wm82.a4.v1 annot-version=Wm82.a4.v1	Glycine max	100	121	2.78×10-58	100
ss715581580	Glyma.02G026900.1 dsid=glyma.Wm82.gnm4.ann1.Glyma.02G026900.1 pacid=41095504 polypeptide=Glyma.02G026900.1.p locus=Glyma.02G026900 ID=Glyma.02G026900.1.Wm82.a4.v1 annot-version=Wm82.a4.v1	Glycine max	100	121	2.78×10-58	1
ss715581593	Glyma.02G027800.1 dsid=glyma.Wm82.gnm4.ann1.Glyma.02G027800.1 pacid=41096761 polypeptide=Glyma.02G027800.1.p locus=Glyma.02G027800 ID=Glyma.02G027800.1.Wm82.a4.v1 annot-version=Wm82.a4.v1	Glycine max	100	121	2.78×10-58	1
ss715581826	Glyma.02G034200.1 dsid=glyma.Wm82.gnm4.ann1.Glyma.02G034200.1 pacid=41095012 polypeptide=Glyma.02G034200.1.p locus=Glyma.02G034200 ID=Glyma.02G034200.1.Wm82.a4.v1 annot-version=Wm82.a4.v1	Glycine max	100	121	2.78×10-58	1
ss715581857	Glyma.02G035300.5 dsid=glyma.Wm82.gnm4.ann1.Glyma.02G035300.5 pacid=41095114 polypeptide=Glyma.02G035300.5.p locus=Glyma.02G035300 ID=Glyma.02G035300.5.Wm82.a4.v1 annot-version=Wm82.a4.v1	Glycine max	100	121	2.78×10-58	1
ss715584189	Glyma.02G100300.1 dsid=glyma.Wm82.gnm4.ann1.Glyma.02G100300.1 pacid=41094269 polypeptide=Glyma.02G100300.1.p locus=Glyma.02G100300 ID=Glyma.02G100300.1.Wm82.a4.v1 annot-version=Wm82.a4.v1	Glycine max	100	121	2.78×10-58	1
ss715581206	Glyma.02G133000.1 dsid=glyma.Wm82.gnm4.ann1.Glyma.02G133000.1 pacid=41095013 polypeptide=Glyma.02G133000.1.p locus=Glyma.02G133000 ID=Glyma.02G133000.1.Wm82.a4.v1 annot-version=Wm82.a4.v1	Glycine max	100	121	2.78×10-58	1
ss715581253	Glyma.02G138500.1 dsid=glyma.Wm82.gnm4.ann1.Glyma.02G138500.1 pacid=41094010 polypeptide=Glyma.02G138500.1.p locus=Glyma.02G138500 ID=Glyma.02G138500.1.Wm82.a4.v1 annot-version=Wm82.a4.v1	Glycine max	99	120	1.00×10-57	1
ss715636872	Glyma.02G155400.1 dsid=glyma.Wm82.gnm4.ann1.Glyma.02G155400.1 pacid=41097763 polypeptide=Glyma.02G155400.1.p locus=Glyma.02G155400 ID=Glyma.02G155400.1.Wm82.a4.v1 annot-version=Wm82.a4.v1	Glycine max	23	28	1.39×10-6	1
ss715605658	Glyma.02G156800.1 dsid=glyma.Wm82.gnm4.ann1.Glyma.02G156800.1 pacid=41094458 polypeptide=Glyma.02G156800.1.p locus=Glyma.02G156800 ID=Glyma.02G156800.1.Wm82.a4.v1 annot-version=Wm82.a4.v1	Glycine max	100	58	2.92×10-23	0.826
ss715582699	Glyma.02G222800.1 dsid=glyma.Wm82.gnm4.ann1.Glyma.02G222800.1 pacid=41098166 polypeptide=Glyma.02G222800.1.p locus=Glyma.02G222800 ID=Glyma.02G222800.1.Wm82.a4.v1 annot-version=Wm82.a4.v1	Glycine max	81	98	1.70×10-45	1
ss715582742	Glyma.02G225700.1 dsid=glyma.Wm82.gnm4.ann1.Glyma.02G225700.1 pacid=41095917 polypeptide=Glyma.02G225700.1.p locus=Glyma.02G225700 ID=Glyma.02G225700.1.Wm82.a4.v1 annot-version=Wm82.a4.v1	Glycine max	88	107	1.69×10-50	1
ss715626076	Glyma.02G237800.3 dsid=glyma.Wm82.gnm4.ann1.Glyma.02G237800.3 pacid=41098824 polypeptide=Glyma.02G237800.3.p locus=Glyma.02G237800 ID=Glyma.02G237800.3.Wm82.a4.v1 annot-version=Wm82.a4.v1	Glycine max	100	106	6.07×10-50	0.959
ss715618500	Glyma.02G269600.1 dsid=glyma.Wm82.gnm4.ann1.Glyma.02G269600.1 pacid=41097810 polypeptide=Glyma.02G269600.1.p locus=Glyma.02G269600 ID=Glyma.02G269600.1.Wm82.a4.v1 annot-version=Wm82.a4.v1	Glycine max	100	91	1.32×10-41	0.917
ss715584417	Glyma.03G012600.3 dsid=glyma.Wm82.gnm4.ann1.Glyma.03G012600.3 pacid=41156211 polypeptide=Glyma.03G012600.3.p locus=Glyma.03G012600 ID=Glyma.03G012600.3.Wm82.a4.v1 annot-version=Wm82.a4.v1	Glycine max	100	121	2.78×10-58	100
ss715586318	Glyma.03G035300.2 dsid=glyma.Wm82.gnm4.ann1.Glyma.03G035300.2 pacid=41158382 polypeptide=Glyma.03G035300.2.p locus=Glyma.03G035300 ID=Glyma.03G035300.2.Wm82.a4.v1 annot-version=Wm82.a4.v1	Glycine max	100	121	2.78×10-58	1
ss715586857	Glyma.03G045400.2 dsid=glyma.Wm82.gnm4.ann1.Glyma.03G045400.2 pacid=41157302 polypeptide=Glyma.03G045400.2.p locus=Glyma.03G045400 ID=Glyma.03G045400.2.Wm82.a4.v1 annot-version=Wm82.a4.v1	Glycine max	100	118	1.29×10-56	0.992
ss715633930	Glyma.03G089000.1 dsid=glyma.Wm82.gnm4.ann1.Glyma.03G089000.1 pacid=41159039 polypeptide=Glyma.03G089000.1.p locus=Glyma.03G089000 ID=Glyma.03G089000.1.Wm82.a4.v1 annot-version=Wm82.a4.v1	Glycine max	100	82	1.33×10-36	0.893
ss715634757	Glyma.03G110100.1 dsid=glyma.Wm82.gnm4.ann1.Glyma.03G110100.1 pacid=41158260 polypeptide=Glyma.03G110100.1.p locus=Glyma.03G110100 ID=Glyma.03G110100.1.Wm82.a4.v1 annot-version=Wm82.a4.v1	Glycine max	98	100	1.31×10-46	0.95
ss715585935	Glyma.03G170400.1 dsid=glyma.Wm82.gnm4.ann1.Glyma.03G170400.1 pacid=41157042 polypeptide=Glyma.03G170400.1.p locus=Glyma.03G170400 ID=Glyma.03G170400.1.Wm82.a4.v1 annot-version=Wm82.a4.v1	Glycine max	93	76	2.88×10-33	0.893
ss715586480	Glyma.03G244300.1 dsid=glyma.Wm82.gnm4.ann1.Glyma.03G244300.1 pacid=41159339 polypeptide=Glyma.03G244300.1.p locus=Glyma.03G244300 ID=Glyma.03G244300.1.Wm82.a4.v1 annot-version=Wm82.a4.v1	Glycine max	100	121	2.78×10-58	1
ss715607517	Glyma.04G061500.1 dsid=glyma.Wm82.gnm4.ann1.Glyma.04G061500.1 pacid=41084615 polypeptide=Glyma.04G061500.1.p locus=Glyma.04G061500 ID=Glyma.04G061500.1.Wm82.a4.v1 annot-version=Wm82.a4.v1	Glycine max	100	79	6.20×10-35	0.885	.
ss715628423	Glyma.04G117600.1 dsid=glyma.Wm82.gnm4.ann1.Glyma.04G117600.1 pacid=41084957 polypeptide=Glyma.04G117600.1.p locus=Glyma.04G117600 ID=Glyma.04G117600.1.Wm82.a4.v1 annot-version=Wm82.a4.v1	Glycine max	56	54	4.89×10-21	0.929
ss715592437	Glyma.05G027250.1 dsid=glyma.Wm82.gnm4.ann1.Glyma.05G027250.1 pacid=41144408 polypeptide=Glyma.05G027250.1.p locus=Glyma.05G027250 ID=Glyma.05G027250.1.Wm82.a4.v1 annot-version=Wm82.a4.v1	Glycine max	98	119	3.60×10-57	1
ss715589790	Glyma.05G031800.4 dsid=glyma.Wm82.gnm4.ann1.Glyma.05G031800.4 pacid=41146594 polypeptide=Glyma.05G031800.4.p locus=Glyma.05G031800 ID=Glyma.05G031800.4.Wm82.a4.v1 annot-version=Wm82.a4.v1	Glycine max	28	34	6.42×10-10	1
ss715589889	Glyma.05G034600.2 dsid=glyma.Wm82.gnm4.ann1.Glyma.05G034600.2 pacid=41145944 polypeptide=Glyma.05G034600.2.p locus=Glyma.05G034600 ID=Glyma.05G034600.2.Wm82.a4.v1 annot-version=Wm82.a4.v1	Glycine max	100	121	2.78×10-58	1
ss715592355	Glyma.05G069800.1 dsid=glyma.Wm82.gnm4.ann1.Glyma.05G069800.1 pacid=41146003 polypeptide=Glyma.05G069800.1.p locus=Glyma.05G069800 ID=Glyma.05G069800.1.Wm82.a4.v1 annot-version=Wm82.a4.v1	Glycine max	100	121	2.78×10-58	1
ss715590677	Glyma.05G123300.6 dsid=glyma.Wm82.gnm4.ann1.Glyma.05G123300.6 pacid=41143813 polypeptide=Glyma.05G123300.6.p locus=Glyma.05G123300 ID=Glyma.05G123300.6.Wm82.a4.v1 annot-version=Wm82.a4.v1	Glycine max	34	41	8.25×10-14	1
ss715591777	Glyma.05G232600.1 dsid=glyma.Wm82.gnm4.ann1.Glyma.05G232600.1 pacid=41143028 polypeptide=Glyma.05G232600.1.p locus=Glyma.05G232600 ID=Glyma.05G232600.1.Wm82.a4.v1 annot-version=Wm82.a4.v1	Glycine max	62	72	4.83×10-31	0.987
ss715592054	Glyma.06G034100.2 dsid=glyma.Wm82.gnm4.ann1.Glyma.06G034100.2 pacid=41152039 polypeptide=Glyma.06G034100.2.p locus=Glyma.06G034100 ID=Glyma.06G034100.2.Wm82.a4.v1 annot-version=Wm82.a4.v1	Glycine max	85	85	2.86×10-38	0.942
ss715594141	Glyma.06G041900.1 dsid=glyma.Wm82.gnm4.ann1.Glyma.06G041900.1 pacid=41150908 polypeptide=Glyma.06G041900.1.p locus=Glyma.06G041900 ID=Glyma.06G041900.1.Wm82.a4.v1 annot-version=Wm82.a4.v1	Glycine max	100	121	2.78×10-58	1
ss715594402	Glyma.06G055000.1 dsid=glyma.Wm82.gnm4.ann1.Glyma.06G055000.1 pacid=41151454 polypeptide=Glyma.06G055000.1.p locus=Glyma.06G055000 ID=Glyma.06G055000.1.Wm82.a4.v1 annot-version=Wm82.a4.v1	Glycine max	83	100	1.31×10-46	1
ss715595366	Glyma.06G075300.1 dsid=glyma.Wm82.gnm4.ann1.Glyma.06G075300.1 pacid=41153594 polypeptide=Glyma.06G075300.1.p locus=Glyma.06G075300 ID=Glyma.06G075300.1.Wm82.a4.v1 annot-version=Wm82.a4.v1	Glycine max	78	91	1.32×10-41	0.989
ss715594671	Glyma.06G284700.1 dsid=glyma.Wm82.gnm4.ann1.Glyma.06G284700.1 pacid=41152986 polypeptide=Glyma.06G284700.1.p locus=Glyma.06G284700 ID=Glyma.06G284700.1.Wm82.a4.v1 annot-version=Wm82.a4.v1		Glycine max	100	121	2.78×10-58	1
ss715608355	Glyma.06G319100.1 dsid=glyma.Wm82.gnm4.ann1.Glyma.06G319100.1 pacid=41152395 polypeptide=Glyma.06G319100.1.p locus=Glyma.06G319100 ID=Glyma.06G319100.1.Wm82.a4.v1 annot-version=Wm82.a4.v1	Glycine max	48	46	1.37×10-16	0.931
ss715596459	Glyma.07G133200.1 dsid=glyma.Wm82.gnm4.ann1.Glyma.07G133200.1 pacid=41126778 polypeptide=Glyma.07G133200.1.p locus=Glyma.07G133200 ID=Glyma.07G133200.1.Wm82.a4.v1 annot-version=Wm82.a4.v1	Glycine max	100	121	2.78×10-58	1
ss715600466	Glyma.08G025600.4 dsid=glyma.Wm82.gnm4.ann1.Glyma.08G025600.4 pacid=41110195 polypeptide=Glyma.08G025600.4.p locus=Glyma.08G025600 ID=Glyma.08G025600.4.Wm82.a4.v1 annot-version=Wm82.a4.v1	Glycine max	100	121	2.78×10-58	1
ss715597339	Glyma.08G061000.2 dsid=glyma.Wm82.gnm4.ann1.Glyma.08G061000.2 pacid=41108575 polypeptide=Glyma.08G061000.2.p locus=Glyma.08G061000 ID=Glyma.08G061000.2.Wm82.a4.v1 annot-version=Wm82.a4.v1	Glycine max	100	103	2.82×10-48	0.951
ss715590248	Glyma.08G111301.1 dsid=glyma.Wm82.gnm4.ann1.Glyma.08G111301.1 pacid=41111915 polypeptide=Glyma.08G111301.1.p locus=Glyma.08G111301 ID=Glyma.08G111301.1.Wm82.a4.v1 annot-version=Wm82.a4.v1	Glycine max	45	51	2.28×10-19	0.981
ss715599232	Glyma.08G140200.1 dsid=glyma.Wm82.gnm4.ann1.Glyma.08G140200.1 pacid=41110943 polypeptide=Glyma.08G140200.1.p locus=Glyma.08G140200 ID=Glyma.08G140200.1.Wm82.a4.v1 annot-version=Wm82.a4.v1	Glycine max	100	121	2.78×10-58	1
ss715599549	Glyma.08G177800.3 dsid=glyma.Wm82.gnm4.ann1.Glyma.08G177800.3 pacid=41109160 polypeptide=Glyma.08G177800.3.p locus=Glyma.08G177800 ID=Glyma.08G177800.3.Wm82.a4.v1 annot-version=Wm82.a4.v1	Glycine max	69	84	1.03×10-37	1
ss715599674	Glyma.08G188800.1 dsid=glyma.Wm82.gnm4.ann1.Glyma.08G188800.1 pacid=41112522 polypeptide=Glyma.08G188800.1.p locus=Glyma.08G188800 ID=Glyma.08G188800.1.Wm82.a4.v1 annot-version=Wm82.a4.v1	Glycine max	100	121	2.78×10-58	1
ss715599796	Glyma.08G200600.1 dsid=glyma.Wm82.gnm4.ann1.Glyma.08G200600.1 pacid=41113241 polypeptide=Glyma.08G200600.1.p locus=Glyma.08G200600 ID=Glyma.08G200600.1.Wm82.a4.v1 annot-version=Wm82.a4.v1	Glycine max	44	53	1.76×10-20	1
ss715603664	Glyma.09G004300.4 dsid=glyma.Wm82.gnm4.ann1.Glyma.09G004300.4 pacid=41136186 polypeptide=Glyma.09G004300.4.p locus=Glyma.09G004300 ID=Glyma.09G004300.4.Wm82.a4.v1 annot-version=Wm82.a4.v1	Glycine max	23	28	1.39×10-6	1
ss715603723	Glyma.09G042100.1 dsid=glyma.Wm82.gnm4.ann1.Glyma.09G042100.1 pacid=41135457 polypeptide=Glyma.09G042100.1.p locus=Glyma.09G042100 ID=Glyma.09G042100.1.Wm82.a4.v1 annot-version=Wm82.a4.v1	Glycine max	100	121	2.78×10-58	1
ss715605054	Glyma.09G054000.4 dsid=glyma.Wm82.gnm4.ann1.Glyma.09G054000.4 pacid=41132206 polypeptide=Glyma.09G054000.4.p locus=Glyma.09G054000 ID=Glyma.09G054000.4.Wm82.a4.v1 annot-version=Wm82.a4.v1	Glycine max	78	94	2.84×10-43	1
ss715605066	Glyma.09G054400.1 dsid=glyma.Wm82.gnm4.ann1.Glyma.09G054400.1 pacid=41133039 polypeptide=Glyma.09G054400.1.p locus=Glyma.09G054400 ID=Glyma.09G054400.1.Wm82.a4.v1 annot-version=Wm82.a4.v1	Glycine max	100	121	2.78×10-58	1
ss715605188	Glyma.09G061500.1 dsid=glyma.Wm82.gnm4.ann1.Glyma.09G061500.1 pacid=41133952 polypeptide=Glyma.09G061500.1.p locus=Glyma.09G061500 ID=Glyma.09G061500.1.Wm82.a4.v1 annot-version=Wm82.a4.v1	Glycine max	69	83	3.70×10-37	1
ss715603957	Glyma.09G178800.2 dsid=glyma.Wm82.gnm4.ann1.Glyma.09G178800.2 pacid=41134391 polypeptide=Glyma.09G178800.2.p locus=Glyma.09G178800 ID=Glyma.09G178800.2.Wm82.a4.v1 annot-version=Wm82.a4.v1	Glycine max	100	121	2.78×10-58	1
ss715581426	Glyma.09G229800.1 dsid=glyma.Wm82.gnm4.ann1.Glyma.09G229800.1 pacid=41134138 polypeptide=Glyma.09G229800.1.p locus=Glyma.09G229800 ID=Glyma.09G229800.1.Wm82.a4.v1 annot-version=Wm82.a4.v1	Glycine max	82	90	4.76×10-41	0.97
ss715604678	Glyma.09G242200.1 dsid=glyma.Wm82.gnm4.ann1.Glyma.09G242200.1 pacid=41133080 polypeptide=Glyma.09G242200.1.p locus=Glyma.09G242200 ID=Glyma.09G242200.1.Wm82.a4.v1 annot-version=Wm82.a4.v1	Glycine max	100	121	2.78×10-58	1
ss715604868	Glyma.09G265200.1 dsid=glyma.Wm82.gnm4.ann1.Glyma.09G265200.1 pacid=41133537 polypeptide=Glyma.09G265200.1.p locus=Glyma.09G265200 ID=Glyma.09G265200.1.Wm82.a4.v1 annot-version=Wm82.a4.v1	Glycine max	100	121	2.78×10-58	1
ss715605892	Glyma.10G026000.1 dsid=glyma.Wm82.gnm4.ann1.Glyma.10G026000.1 pacid=41104723 polypeptide=Glyma.10G026000.1.p locus=Glyma.10G026000 ID=Glyma.10G026000.1.Wm82.a4.v1 annot-version=Wm82.a4.v1	Glycine max	100	121	2.78×10-58	1
ss715593189	Glyma.10G029000.1 dsid=glyma.Wm82.gnm4.ann1.Glyma.10G029000.1 pacid=41107784 polypeptide=Glyma.10G029000.1.p locus=Glyma.10G029000 ID=Glyma.10G029000.1.Wm82.a4.v1 annot-version=Wm82.a4.v1	Glycine max	45	55	1.36×10-21	1
ss715614909	Glyma.10G049200.1 dsid=glyma.Wm82.gnm4.ann1.Glyma.10G049200.1 pacid=41107229 polypeptide=Glyma.10G049200.1.p locus=Glyma.10G049200 ID=Glyma.10G049200.1.Wm82.a4.v1 annot-version=Wm82.a4.v1	Glycine max	100	88	6.15×10-40	0.909
ss715608232	Glyma.10G056900.1 dsid=glyma.Wm82.gnm4.ann1.Glyma.10G056900.1 pacid=41103806 polypeptide=Glyma.10G056900.1.p locus=Glyma.10G056900 ID=Glyma.10G056900.1.Wm82.a4.v1 annot-version=Wm82.a4.v1	Glycine max	100	121	2.78×10-58	1
ss715607475	Glyma.10G221300.2 dsid=glyma.Wm82.gnm4.ann1.Glyma.10G221300.2 pacid=41107731 polypeptide=Glyma.10G221300.2.p locus=Glyma.10G221300 ID=Glyma.10G221300.2.Wm82.a4.v1 annot-version=Wm82.a4.v1	Glycine max	48	58	2.92×10-23	1
ss715607593	Glyma.10G237900.1 dsid=glyma.Wm82.gnm4.ann1.Glyma.10G237900.1 pacid=41105569 polypeptide=Glyma.10G237900.1.p locus=Glyma.10G237900 ID=Glyma.10G237900.1.Wm82.a4.v1 annot-version=Wm82.a4.v1	Glycine max	100	121	2.78×10-58	1
ss715610874	Glyma.11G074600.4 dsid=glyma.Wm82.gnm4.ann1.Glyma.11G074600.4 pacid=41128874 polypeptide=Glyma.11G074600.4.p locus=Glyma.11G074600 ID=Glyma.11G074600.4.Wm82.a4.v1 annot-version=Wm82.a4.v1	Glycine max	100	121	2.78×10-58	1
ss715609893	Glyma.11G164000.1 dsid=glyma.Wm82.gnm4.ann1.Glyma.11G164000.1 pacid=41131346 polypeptide=Glyma.11G164000.1.p locus=Glyma.11G164000 ID=Glyma.11G164000.1.Wm82.a4.v1 annot-version=Wm82.a4.v1	Glycine max	100	121	2.78×10-58	1
ss715610364	Glyma.11G230400.1 dsid=glyma.Wm82.gnm4.ann1.Glyma.11G230400.1 pacid=41130141 polypeptide=Glyma.11G230400.1.p locus=Glyma.11G230400 ID=Glyma.11G230400.1.Wm82.a4.v1 annot-version=Wm82.a4.v1	Glycine max	100	121	2.78×10-58	1
ss715613206	Glyma.12G075500.1 dsid=glyma.Wm82.gnm4.ann1.Glyma.12G075500.1 pacid=41100849 polypeptide=Glyma.12G075500.1.p locus=Glyma.12G075500 ID=Glyma.12G075500.1.Wm82.a4.v1 annot-version=Wm82.a4.v1	Glycine max	100	121	2.78×10-58	1
ss715628738	Glyma.12G118200.1 dsid=glyma.Wm82.gnm4.ann1.Glyma.12G118200.1 pacid=41101829 polypeptide=Glyma.12G118200.1.p locus=Glyma.12G118200 ID=Glyma.12G118200.1.Wm82.a4.v1 annot-version=Wm82.a4.v1	Glycine max	100	97	6.11×10-45	0.934
ss715613795	Glyma.13G003500.1 dsid=glyma.Wm82.gnm4.ann1.Glyma.13G003500.1 pacid=41138291 polypeptide=Glyma.13G003500.1.p locus=Glyma.13G003500 ID=Glyma.13G003500.1.Wm82.a4.v1 annot-version=Wm82.a4.v1	Glycine max	100	121	2.78×10-58	1
ss715616902	Glyma.13G057600.1 dsid=glyma.Wm82.gnm4.ann1.Glyma.13G057600.1 pacid=41142326 polypeptide=Glyma.13G057600.1.p locus=Glyma.13G057600 ID=Glyma.13G057600.1.Wm82.a4.v1 annot-version=Wm82.a4.v1	Glycine max	100	121	2.78×10-58	1
ss715615013	Glyma.13G193200.10 dsid=glyma.Wm82.gnm4.ann1.Glyma.13G193200.10 pacid=41138889 polypeptide=Glyma.13G193200.10.p locus=Glyma.13G193200 ID=Glyma.13G193200.10.Wm82.a4.v1 annot-version=Wm82.a4.v1	Glycine max	62	75	1.04×10-32	1
ss715623121	Glyma.13G206900.11 dsid=glyma.Wm82.gnm4.ann1.Glyma.13G206900.11 pacid=41137351 polypeptide=Glyma.13G206900.11.p locus=Glyma.13G206900 ID=Glyma.13G206900.11.Wm82.a4.v1 annot-version=Wm82.a4.v1	Glycine max	95	82	1.33×10-36	0.904
ss715615338	Glyma.13G214700.3 dsid=glyma.Wm82.gnm4.ann1.Glyma.13G214700.3 pacid=41140584 polypeptide=Glyma.13G214700.3.p locus=Glyma.13G214700 ID=Glyma.13G214700.3.Wm82.a4.v1 annot-version=Wm82.a4.v1	Glycine max	93	112	2.80×10-53	1
ss715633374	Glyma.13G373000.3 dsid=glyma.Wm82.gnm4.ann1.Glyma.13G373000.3 pacid=41139244 polypeptide=Glyma.13G373000.3.p locus=Glyma.13G373000 ID=Glyma.13G373000.3.Wm82.a4.v1 annot-version=Wm82.a4.v1	Glycine max	100	109	1.30×10-51	0.967
ss715617906	Glyma.14G131100.3 dsid=glyma.Wm82.gnm4.ann1.Glyma.14G131100.3 pacid=41148680 polypeptide=Glyma.14G131100.3.p locus=Glyma.14G131100 ID=Glyma.14G131100.3.Wm82.a4.v1 annot-version=Wm82.a4.v1	Glycine max	59	71	1.74×10-30	1
ss715619459	Glyma.14G213900.1 dsid=glyma.Wm82.gnm4.ann1.Glyma.14G213900.1 pacid=41149717 polypeptide=Glyma.14G213900.1.p locus=Glyma.14G213900 ID=Glyma.14G213900.1.Wm82.a4.v1 annot-version=Wm82.a4.v1	Glycine max	25	30	1.07×10-7	1
ss715605182	Glyma.14G221200.1 dsid=glyma.Wm82.gnm4.ann1.Glyma.14G221200.1 pacid=41150600 polypeptide=Glyma.14G221200.1.p locus=Glyma.14G221200 ID=Glyma.14G221200.1.Wm82.a4.v1 annot-version=Wm82.a4.v1	Glycine max	50	54	4.89×10-21	0.967
ss715621493	Glyma.15G036100.1 dsid=glyma.Wm82.gnm4.ann1.Glyma.15G036100.1 pacid=41120674 polypeptide=Glyma.15G036100.1.p locus=Glyma.15G036100 ID=Glyma.15G036100.1.Wm82.a4.v1 annot-version=Wm82.a4.v1	Glycine max	100	121	2.78×10-58	1
ss715623020	Glyma.15G095400.1 dsid=glyma.Wm82.gnm4.ann1.Glyma.15G095400.1 pacid=41119195 polypeptide=Glyma.15G095400.1.p locus=Glyma.15G095400 ID=Glyma.15G095400.1.Wm82.a4.v1 annot-version=Wm82.a4.v1	Glycine max	100	121	2.78×10-58	1
ss715581586	Glyma.15G198801.4 dsid=glyma.Wm82.gnm4.ann1.Glyma.15G198801.4 pacid=41121241 polypeptide=Glyma.15G198801.4.p locus=Glyma.15G198801 ID=Glyma.15G198801.4.Wm82.a4.v1 annot-version=Wm82.a4.v1	Glycine max	28	34	6.42×10-10	1
ss715639198	Glyma.15G232901.1 dsid=glyma.Wm82.gnm4.ann1.Glyma.15G232901.1 pacid=41120277 polypeptide=Glyma.15G232901.1.p locus=Glyma.15G232901 ID=Glyma.15G232901.1.Wm82.a4.v1 annot-version=Wm82.a4.v1	Glycine max	54	65	3.76×10-27	1
ss715615044	Glyma.16G023700.3 dsid=glyma.Wm82.gnm4.ann1.Glyma.16G023700.3 pacid=41078196 polypeptide=Glyma.16G023700.3.p locus=Glyma.16G023700 ID=Glyma.16G023700.3.Wm82.a4.v1 annot-version=Wm82.a4.v1	Glycine max	99	81	4.79×10-36	0.893
ss715623751	Glyma.16G024100.2 dsid=glyma.Wm82.gnm4.ann1.Glyma.16G024100.2 pacid=41079034 polypeptide=Glyma.16G024100.2.p locus=Glyma.16G024100 ID=Glyma.16G024100.2.Wm82.a4.v1 annot-version=Wm82.a4.v1	Glycine max	100	121	2.78×10-58	1
ss715585049	Glyma.16G042300.1 dsid=glyma.Wm82.gnm4.ann1.Glyma.16G042300.1 pacid=41077977 polypeptide=Glyma.16G042300.1.p locus=Glyma.16G042300 ID=Glyma.16G042300.1.Wm82.a4.v1 annot-version=Wm82.a4.v1	Glycine max	100	97	6.11×10-45	0.934
ss715624453	Glyma.16G157500.1 dsid=glyma.Wm82.gnm4.ann1.Glyma.16G157500.1 pacid=41078609 polypeptide=Glyma.16G157500.1.p locus=Glyma.16G157500 ID=Glyma.16G157500.1.Wm82.a4.v1 annot-version=Wm82.a4.v1	Glycine max	100	121	2.78×10-58	1
ss715579931	Glyma.16G159550.1 dsid=glyma.Wm82.gnm4.ann1.Glyma.16G159550.1 pacid=41078058 polypeptide=Glyma.16G159550.1.p locus=Glyma.16G159550 ID=Glyma.16G159550.1.Wm82.a4.v1 annot-version=Wm82.a4.v1	Glycine max	60	44	1.77×10-15	0.868
ss715578580	Glyma.16G170300.1 dsid=glyma.Wm82.gnm4.ann1.Glyma.16G170300.1 pacid=41079765 polypeptide=Glyma.16G170300.1.p locus=Glyma.16G170300 ID=Glyma.16G170300.1.Wm82.a4.v1 annot-version=Wm82.a4.v1	Glycine max	99	99	4.72×10-46	0.942
ss715624609	Glyma.16G173500.1 dsid=glyma.Wm82.gnm4.ann1.Glyma.16G173500.1 pacid=41079508 polypeptide=Glyma.16G173500.1.p locus=Glyma.16G173500 ID=Glyma.16G173500.1.Wm82.a4.v1 annot-version=Wm82.a4.v1	Glycine max	100	121	2.78×10-58	1
ss715624932	Glyma.16G211800.1 dsid=glyma.Wm82.gnm4.ann1.Glyma.16G211800.1 pacid=41078707 polypeptide=Glyma.16G211800.1.p locus=Glyma.16G211800 ID=Glyma.16G211800.1.Wm82.a4.v1 annot-version=Wm82.a4.v1	Glycine max	100	121	2.78×10-58	1
ss715627887	Glyma.17G053000.1 dsid=glyma.Wm82.gnm4.ann1.Glyma.17G053000.1 pacid=41087303 polypeptide=Glyma.17G053000.1.p locus=Glyma.17G053000 ID=Glyma.17G053000.1.Wm82.a4.v1 annot-version=Wm82.a4.v1	Glycine max	94	114	2.17×10-54	1
ss715625755	Glyma.17G137000.1 dsid=glyma.Wm82.gnm4.ann1.Glyma.17G137000.1 pacid=41088467 polypeptide=Glyma.17G137000.1.p locus=Glyma.17G137000 ID=Glyma.17G137000.1.Wm82.a4.v1 annot-version=Wm82.a4.v1	Glycine max	64	77	8.02×10-34	1
ss715625839	Glyma.17G145900.1 dsid=glyma.Wm82.gnm4.ann1.Glyma.17G145900.1 pacid=41089310 polypeptide=Glyma.17G145900.1.p locus=Glyma.17G145900 ID=Glyma.17G145900.1.Wm82.a4.v1 annot-version=Wm82.a4.v1	Glycine max	100	121	2.78×10-58	1
ss715626345	Glyma.17G176300.1 dsid=glyma.Wm82.gnm4.ann1.Glyma.17G176300.1 pacid=41085686 polypeptide=Glyma.17G176300.1.p locus=Glyma.17G176300 ID=Glyma.17G176300.1.Wm82.a4.v1 annot-version=Wm82.a4.v1	Glycine max	98	118	1.29×10-56	1
ss715627561	Glyma.17G235500.1 dsid=glyma.Wm82.gnm4.ann1.Glyma.17G235500.1 pacid=41085669 polypeptide=Glyma.17G235500.1.p locus=Glyma.17G235500 ID=Glyma.17G235500.1.Wm82.a4.v1 annot-version=Wm82.a4.v1	Glycine max	55	67	2.90×10-28	1
ss715627626	Glyma.17G239000.1 dsid=glyma.Wm82.gnm4.ann1.Glyma.17G239000.1 pacid=41089407 polypeptide=Glyma.17G239000.1.p locus=Glyma.17G239000 ID=Glyma.17G239000.1.Wm82.a4.v1 annot-version=Wm82.a4.v1	Glycine max	78	94	2.84×10-43	1
ss715630945	Glyma.18G185800.1 dsid=glyma.Wm82.gnm4.ann1.Glyma.18G185800.1 pacid=41168759 polypeptide=Glyma.18G185800.1.p locus=Glyma.18G185800 ID=Glyma.18G185800.1.Wm82.a4.v1 annot-version=Wm82.a4.v1	Glycine max	100	121	2.78×10-58	1
ss715631767	Glyma.18G233000.5 dsid=glyma.Wm82.gnm4.ann1.Glyma.18G233000.5 pacid=41168907 polypeptide=Glyma.18G233000.5.p locus=Glyma.18G233000 ID=Glyma.18G233000.5.Wm82.a4.v1 annot-version=Wm82.a4.v1	Glycine max	93	112	2.80×10-53	1
ss715633017	Glyma.19G011000.1 dsid=glyma.Wm82.gnm4.ann1.Glyma.19G011000.1 pacid=41163376 polypeptide=Glyma.19G011000.1.p locus=Glyma.19G011000 ID=Glyma.19G011000.1.Wm82.a4.v1 annot-version=Wm82.a4.v1	Glycine max	71	86	7.96×10-39	1
ss715616760	Glyma.19G019000.3 dsid=glyma.Wm82.gnm4.ann1.Glyma.19G019000.3 pacid=41162740 polypeptide=Glyma.19G019000.3.p locus=Glyma.19G019000 ID=Glyma.19G019000.3.Wm82.a4.v1 annot-version=Wm82.a4.v1	Glycine max	27	30	1.07×10-7	0.97
ss715633461	Glyma.19G076000.1 dsid=glyma.Wm82.gnm4.ann1.Glyma.19G076000.1 pacid=41162811 polypeptide=Glyma.19G076000.1.p locus=Glyma.19G076000 ID=Glyma.19G076000.1.Wm82.a4.v1 annot-version=Wm82.a4.v1	Glycine max	100	97	6.11×10-45	0.934
ss715633938	Glyma.19G091300.1 dsid=glyma.Wm82.gnm4.ann1.Glyma.19G091300.1 pacid=41162918 polypeptide=Glyma.19G091300.1.p locus=Glyma.19G091300 ID=Glyma.19G091300.1.Wm82.a4.v1 annot-version=Wm82.a4.v1	Glycine max	75	68	8.07×10-29	0.923
ss715579380	Glyma.19G105000.1 dsid=glyma.Wm82.gnm4.ann1.Glyma.19G105000.1 pacid=41161592 polypeptide=Glyma.19G105000.1.p locus=Glyma.19G105000 ID=Glyma.19G105000.1.Wm82.a4.v1 annot-version=Wm82.a4.v1	Glycine max	98	104	7.85×10-49	0.958
ss715600747	Glyma.19G127800.1 dsid=glyma.Wm82.gnm4.ann1.Glyma.19G127800.1 pacid=41160719 polypeptide=Glyma.19G127800.1.p locus=Glyma.19G127800 ID=Glyma.19G127800.1.Wm82.a4.v1 annot-version=Wm82.a4.v1	Glycine max	46	38	3.84×10-12	0.893
ss715634977	Glyma.19G142200.1 dsid=glyma.Wm82.gnm4.ann1.Glyma.19G142200.1 pacid=41161920 polypeptide=Glyma.19G142200.1.p locus=Glyma.19G142200 ID=Glyma.19G142200.1.Wm82.a4.v1 annot-version=Wm82.a4.v1	Glycine max	100	121	2.78×10-58	1
ss715609189	Glyma.19G145800.4 dsid=glyma.Wm82.gnm4.ann1.Glyma.19G145800.4 pacid=41161038 polypeptide=Glyma.19G145800.4.p locus=Glyma.19G145800 ID=Glyma.19G145800.4.Wm82.a4.v1 annot-version=Wm82.a4.v1	Glycine max	63	64	1.35×10-26	0.947
ss715635041	Glyma.19G147700.1 dsid=glyma.Wm82.gnm4.ann1.Glyma.19G147700.1 pacid=41163980 polypeptide=Glyma.19G147700.1.p locus=Glyma.19G147700 ID=Glyma.19G147700.1.Wm82.a4.v1 annot-version=Wm82.a4.v1	Glycine max	100	121	2.78×10-58	1
ss715586083	Glyma.19G184300.1 dsid=glyma.Wm82.gnm4.ann1.Glyma.19G184300.1 pacid=41164311 polypeptide=Glyma.19G184300.1.p locus=Glyma.19G184300 ID=Glyma.19G184300.1.Wm82.a4.v1 annot-version=Wm82.a4.v1	Glycine max	33	40	2.97×10-13	1
ss715636847	Glyma.19G191200.1 dsid=glyma.Wm82.gnm4.ann1.Glyma.19G191200.1 pacid=41161775 polypeptide=Glyma.19G191200.1.p locus=Glyma.19G191200 ID=Glyma.19G191200.1.Wm82.a4.v1 annot-version=Wm82.a4.v1	Glycine max	32	36	4.96×10-11	0.974
ss715578507	hit not find
ss715578852	hit not find
ss715578860	hit not find
ss715578913	hit not find
ss715578924	hit not find
ss715578935	hit not find
ss715579033	hit not find
ss715579110	hit not find
ss715579128	hit not find
ss715579234	hit not find
ss715579236	hit not find
ss715579239	hit not find
ss715579259	hit not find
ss715579290	hit not find
ss715579320	hit not find
ss715579325	hit not find
ss715579326	hit not find
ss715579328	hit not find
ss715579329	hit not find
ss715579336	hit not find
ss715579352	hit not find
ss715579397	hit not find
ss715579461	hit not find
ss715579472	hit not find
ss715579516	hit not find
ss715579848	hit not find
ss715580049	hit not find
ss715580188	hit not find
ss715580210	hit not find
ss715580232	hit not find
ss715580268	hit not find
ss715580288	hit not find
ss715580306	hit not find
ss715580347	hit not find
ss715580365	hit not find
ss715580564	hit not find
ss715580616	hit not find
ss715580836	hit not find
ss715581002	hit not find
ss715581044	hit not find
ss715581065	hit not find
ss715581066	hit not find
ss715581116	hit not find
ss715581117	hit not find
ss715581214	hit not find
ss715581228	hit not find
ss715580173	hit not find
ss715581290	hit not find
ss715581412	hit not find
ss715581419	hit not find
ss715581423	hit not find
ss715581433	hit not find
ss715581438	hit not find
ss715581523	hit not find
ss715581576	hit not find
ss715581578	hit not find
ss715581582	hit not find
ss715581587	hit not find
ss715581660	hit not find
ss715581662	hit not find
ss715581694	hit not find
ss715581747	hit not find
ss715581753	hit not find
ss715581885	hit not find
ss715581891	hit not find
ss715582003	hit not find
ss715582019	hit not find
ss715582215	hit not find
ss715582260	hit not find
ss715582622	hit not find
ss715582693	hit not find
ss715582803	hit not find
ss715582809	hit not find
ss715582821	hit not find
ss715582876	hit not find
ss715582948	hit not find
ss715583011	hit not find
ss715583173	hit not find
ss715583203	hit not find
ss715583275	hit not find
ss715583356	hit not find
ss715583395	hit not find
ss715583521	hit not find
ss715583528	hit not find
ss715583613	hit not find
ss715583732	hit not find
ss715583810	hit not find
ss715583812	hit not find
ss715583842	hit not find
ss715583867	hit not find
ss715584036	hit not find
ss715584037	hit not find
ss715584199	hit not find
ss715584381	hit not find
ss715584470	hit not find
ss715584508	hit not find
ss715584509	hit not find
ss715584555	hit not find
ss715584740	hit not find
ss715584776	hit not find
ss715584808	hit not find
ss715584823	hit not find
ss715584840	hit not find
ss715584956	hit not find
ss715585218	hit not find
ss715585309	hit not find
ss715585360	hit not find
ss715585380	hit not find
ss715585384	hit not find
ss715585515	hit not find
ss715585593	hit not find
ss715585653	hit not find
ss715585702	hit not find
ss715585798	hit not find
ss715585817	hit not find
ss715585880	hit not find
ss715586031	hit not find
ss715586066	hit not find
ss715586073	hit not find
ss715586127	hit not find
ss715586195	hit not find
ss715586205	hit not find
ss715586210	hit not find
ss715586254	hit not find
ss715586308	hit not find
ss715586472	hit not find
ss715586537	hit not find
ss715586599	hit not find
ss715586644	hit not find
ss715586649	hit not find
ss715586701	hit not find
ss715586702	hit not find
ss715586704	hit not find
ss715586726	hit not find
ss715586728	hit not find
ss715586750	hit not find
ss715586760	hit not find
ss715586802	hit not find
ss715586809	hit not find
ss715586813	hit not find
ss715586823	hit not find
ss715586828	hit not find
ss715586863	hit not find
ss715586928	hit not find
ss715587048	hit not find
ss715587052	hit not find
ss715587095	hit not find
ss715587123	hit not find
ss715587177	hit not find
ss715587190	hit not find
ss715587291	hit not find
ss715587315	hit not find
ss715587394	hit not find
ss715587412	hit not find
ss715587439	hit not find
ss715587479	hit not find
ss715587515	hit not find
ss715587537	hit not find
ss715587583	hit not find
ss715587646	hit not find
ss715587741	hit not find
ss715587811	hit not find
ss715587812	hit not find
ss715587857	hit not find
ss715587873	hit not find
ss715587927	hit not find
ss715588046
ss715588097	hit not find
ss715588153	hit not find
ss715588168	hit not find
ss715588484	hit not find
ss715588497	hit not find
ss715588655	hit not find
ss715588705	hit not find
ss715588738	hit not find
ss715588932	hit not find
ss715589040	hit not find
ss715589041	hit not find
ss715589283	hit not find
ss715589298	hit not find
ss715589405	hit not find
ss715589433	hit not find
ss715589440	hit not find
ss715589441	hit not find
ss715589472	hit not find
ss715589489	hit not find
ss715589495	hit not find
ss715589498	hit not find
ss715589499	hit not find
ss715589512	hit not find
ss715589521	hit not find
ss715589634	hit not find
ss715589696	hit not find
ss715589697	hit not find
ss715589705	hit not find
ss715589876	hit not find
ss715590213	hit not find
ss715590301	hit not find
ss715590330	hit not find
ss715590411	hit not find
ss715590470	hit not find
ss715590520	hit not find
ss715590530	hit not find
ss715590614	hit not find
ss715590688	hit not find
ss715590697	hit not find
ss715590731	hit not find
ss715590733	hit not find
ss715590873	hit not find
ss715590886	hit not find
ss715590906	hit not find
ss715590908	hit not find
ss715590915	hit not find
ss715591020	hit not find
ss715591075	hit not find
ss715591322	hit not find
ss715591350	hit not find
ss715591351	hit not find
ss715591415	hit not find
ss715591426	hit not find
ss715591449	hit not find
ss715591815	hit not find
ss715591833	hit not find
ss715591850	hit not find
ss715591951	hit not find
ss715591965	hit not find
ss715591982	hit not find
ss715592474	hit not find
ss715592480	hit not find
ss715592535	hit not find
ss715592566	hit not find
ss715592672	hit not find
ss715592828	hit not find
ss715592840	hit not find
ss715593013	hit not find
ss715593334	hit not find
ss715593340	hit not find
ss715593351	hit not find
ss715593355	hit not find
ss715593356	hit not find
ss715593361	hit not find
ss715593372	hit not find
ss715593617	hit not find
ss715593777	hit not find
ss715593910	hit not find
ss715594021	hit not find
ss715594064	hit not find
ss715594124	hit not find
ss715594158	hit not find
ss715594220	hit not find
ss715594223	hit not find
ss715594347	hit not find
ss715594349	hit not find
ss715594442	hit not find
ss715594456	hit not find
ss715594482	hit not find
ss715594542	hit not find
ss715594591	hit not find
ss715594608	hit not find
ss715594712	hit not find
ss715594718	hit not find
ss715594776	hit not find
ss715594947	hit not find
ss715595005	hit not find
ss715595024	hit not find
ss715595058	hit not find
ss715595063	hit not find
ss715595065	hit not find
ss715595068	hit not find
ss715595157	hit not find
ss715595229	hit not find
ss715595240	hit not find
ss715595474	hit not find
ss715595483	hit not find
ss715595655	hit not find
ss715595659	hit not find
ss715595705	hit not find
ss715595718	hit not find
ss715595726	hit not find
ss715595744	hit not find
ss715595804	hit not find
ss715595899	hit not find
ss715595957	hit not find
ss715595981	hit not find
ss715596244	hit not find
ss715596366	hit not find
ss715596432	hit not find
ss715596550	hit not find
ss715596557	hit not find
ss715596707	hit not find
ss715596828	hit not find
ss715596974	hit not find
ss715596982	hit not find
ss715596985	hit not find
ss715596987	hit not find
ss715596989	hit not find
ss715597076	hit not find
ss715597077	hit not find
ss715597133	hit not find
ss715597141	hit not find
ss715597148	hit not find
ss715597151	hit not find
ss715597181	hit not find
ss715597223	hit not find
ss715597387	hit not find
ss715597388	hit not find
ss715597579	hit not find
ss715597580	hit not find
ss715597657	hit not find
ss715597675	hit not find
ss715597719	hit not find
ss715597750	hit not find
ss715597941	hit not find
ss715597942	hit not find
ss715598065	hit not find
ss715598080	hit not find
ss715598102	hit not find
ss715598105	hit not find
ss715598108	hit not find
ss715598109	hit not find
ss715598169	hit not find
ss715598251	hit not find
ss715598279	hit not find
ss715598310	hit not find
ss715598333	hit not find
ss715598374	hit not find
ss715598407	hit not find
ss715598446	hit not find
ss715598473	hit not find
ss715598515	hit not find
ss715598636	hit not find
ss715598642	hit not find
ss715598643	hit not find
ss715598661	hit not find
ss715598789	hit not find
ss715598861	hit not find
ss715598909	hit not find
ss715599037	hit not find
ss715599087	hit not find
ss715599151	hit not find
ss715599203	hit not find
ss715599346	hit not find
ss715599467	hit not find
ss715599559	hit not find
ss715599594	hit not find
ss715599698	hit not find
ss715599727	hit not find
ss715599887	hit not find
ss715599973	hit not find
ss715600040	hit not find
ss715600137	hit not find
ss715600180	hit not find
ss715600300	hit not find
ss715600462	hit not find
ss715600474	hit not find
ss715600526	hit not find
ss715600829	hit not find
ss715601026	hit not find
ss715601193	hit not find
ss715601203	hit not find
ss715601220	hit not find
ss715601277	hit not find
ss715601331	hit not find
ss715601333	hit not find
ss715601335	hit not find
ss715601353	hit not find
ss715601405	hit not find
ss715601522	hit not find
ss715601631	hit not find
ss715601637	hit not find
ss715601796	hit not find
ss715601812	hit not find
ss715601864	hit not find
ss715601948	hit not find
ss715601985	hit not find
ss715602035	hit not find
ss715602049	hit not find
ss715602068	hit not find
ss715602108	hit not find
ss715602169	hit not find
ss715602447	hit not find
ss715602535	hit not find
ss715602553	hit not find
ss715602646	hit not find
ss715602706	hit not find
ss715602710	hit not find
ss715602751	hit not find
ss715602761	hit not find
ss715602762	hit not find
ss715602776	hit not find
ss715602905	hit not find
ss715603054	hit not find
ss715603201	hit not find
ss715603225	hit not find
ss715603269	hit not find
ss715603330	hit not find
ss715603359	hit not find
ss715603529	hit not find
ss715603666	hit not find
ss715603671	hit not find
ss715603820	hit not find
ss715603821	hit not find
ss715603898	hit not find
ss715603913	hit not find
ss715604004	hit not find
ss715604436	hit not find
ss715604559	hit not find
ss715604584	hit not find
ss715604661	hit not find
ss715604728	hit not find
ss715604873	hit not find
ss715604875	hit not find
ss715604894	hit not find
ss715604895	hit not find
ss715604906	hit not find
ss715604942	hit not find
ss715605036	hit not find
ss715605064	hit not find
ss715605145	hit not find
ss715605160	hit not find
ss715605186	hit not find
ss715605193	hit not find
ss715605220	hit not find
ss715605261	hit not find
ss715605320	hit not find
ss715605338	hit not find
ss715605351	hit not find
ss715605358	hit not find
ss715605379	hit not find
ss715605404	hit not find
ss715605416	hit not find
ss715605506	hit not find
ss715605542	hit not find
ss715605593	hit not find
ss715605628	hit not find
ss715605636	hit not find
ss715605639	hit not find
ss715605949	hit not find
ss715605986	hit not find
ss715606010	hit not find
ss715606063	hit not find
ss715606098	hit not find
ss715606107	hit not find
ss715606182	hit not find
ss715606214	hit not find
ss715606220	hit not find
ss715606257	hit not find
ss715606275	hit not find
ss715606301	hit not find
ss715606402	hit not find
ss715606498	hit not find
ss715606747	hit not find
ss715606788	hit not find
ss715606905	hit not find
ss715607000	hit not find
ss715607052	hit not find
ss715607132	hit not find
ss715607197	hit not find
ss715607337	hit not find
ss715607451	hit not find
ss715607454	hit not find
ss715607469	hit not find
ss715607470	hit not find
ss715607471	hit not find
ss715607476	hit not find
ss715607477	hit not find
ss715607480	hit not find
ss715607481	hit not find
ss715607482	hit not find
ss715607483	hit not find
ss715607485	hit not find
ss715607486	hit not find
ss715607487	hit not find
ss715607488	hit not find
ss715607489	hit not find
ss715607595	hit not find
ss715607687	hit not find
ss715607690	hit not find
ss715607692	hit not find
ss715607803	hit not find
ss715607841	hit not find
ss715607899	hit not find
ss715607935	hit not find
ss715608269	hit not find
ss715608496	hit not find
ss715608504	hit not find
ss715608567	hit not find
ss715608695	hit not find
ss715608831	hit not find
ss715609093	hit not find
ss715609205	hit not find
ss715609215	hit not find
ss715609258	hit not find
ss715609280	hit not find
ss715609293	hit not find
ss715609306	hit not find
ss715609321	hit not find
ss715609324	hit not find
ss715609337	hit not find
ss715609570	hit not find
ss715609630	hit not find
ss715609645	hit not find
ss715609944	hit not find
ss715610006	hit not find
ss715610013	hit not find
ss715610033	hit not find
ss715610060	hit not find
ss715610065	hit not find
ss715610095	hit not find
ss715610097	hit not find
ss715610230	hit not find
ss715610242	hit not find
ss715610265	hit not find
ss715610357	hit not find
ss715610370	hit not find
ss715610444	hit not find
ss715610481	hit not find
ss715610520	hit not find
ss715610594	hit not find
ss715610635	hit not find
ss715610676	hit not find
ss715610892	hit not find
ss715610894	hit not find
ss715610933	hit not find
ss715611049	hit not find
ss715611087	hit not find
ss715611635	hit not find
ss715611667	hit not find
ss715611686	hit not find
ss715611803	hit not find
ss715611907	hit not find
ss715611973	hit not find
ss715612067	hit not find
ss715612207	hit not find
ss715612349	hit not find
ss715612366	hit not find
ss715612385	hit not find
ss715612403	hit not find
ss715612431	hit not find
ss715612443	hit not find
ss715612480	hit not find
ss715612511	hit not find
ss715612540	hit not find
ss715612541	hit not find
ss715612554	hit not find
ss715612671	hit not find
ss715612672	hit not find
ss715612673	hit not find
ss715612785	hit not find
ss715612793	hit not find
ss715612923	hit not find
ss715612956	hit not find
ss715613001	hit not find
ss715613011	hit not find
ss715613090	hit not find
ss715613175	hit not find
ss715613238	hit not find
ss715613356	hit not find
ss715613743	hit not find
ss715613969	hit not find
ss715614011	hit not find
ss715614041	hit not find
ss715614068	hit not find
ss715614179	hit not find
ss715614258	hit not find
ss715614342	hit not find
ss715614406	hit not find
ss715614444	hit not find
ss715614530	hit not find
ss715614715	hit not find
ss715614851	hit not find
ss715614963	hit not find
ss715615074	hit not find
ss715615086	hit not find
ss715615098	hit not find
ss715615101	hit not find
ss715615192	hit not find
ss715615201	hit not find
ss715615275	hit not find
ss715615336	hit not find
ss715615343	hit not find
ss715615355	hit not find
ss715615366	hit not find
ss715615367	hit not find
ss715615731	hit not find
ss715615772	hit not find
ss715615906	hit not find
ss715615948	hit not find
ss715615985	hit not find
ss715616020	hit not find
ss715616241	hit not find
ss715616246	hit not find
ss715616338	hit not find
ss715616342	hit not find
ss715616344	hit not find
ss715616472	hit not find
ss715616477	hit not find
ss715616538	hit not find
ss715616716	hit not find
ss715616718	hit not find
ss715616751	hit not find
ss715616846	hit not find
ss715616938	hit not find
ss715616943	hit not find
ss715617017	hit not find
ss715617019	hit not find
ss715617212	hit not find
ss715617225	hit not find
ss715617240	hit not find
ss715617241	hit not find
ss715617244	hit not find
ss715617245	hit not find
ss715617290	hit not find
ss715617503	hit not find
ss715617511	hit not find
ss715617518	hit not find
ss715617548	hit not find
ss715617566	hit not find
ss715617618	hit not find
ss715617656	hit not find
ss715617715	hit not find
ss715617828	hit not find
ss715617892	hit not find
ss715617956	hit not find
ss715618018	hit not find
ss715618035	hit not find
ss715618281	hit not find
ss715618315	hit not find
ss715618353	hit not find
ss715618395	hit not find
ss715618568	hit not find
ss715618590	hit not find
ss715618621	hit not find
ss715618732	hit not find
ss715618733	hit not find
ss715618837	hit not find
ss715618930	hit not find
ss715618942	hit not find
ss715619043	hit not find
ss715619166	hit not find
ss715619176	hit not find
ss715619250	hit not find
ss715619304	hit not find
ss715619344	hit not find
ss715619411	hit not find
ss715619429	hit not find
ss715620185	hit not find
ss715620331	hit not find
ss715620349	hit not find
ss715620421	hit not find
ss715620736	hit not find
ss715620871	hit not find
ss715620966	hit not find
ss715620986	hit not find
ss715621358	hit not find
ss715621524	hit not find
ss715621691	hit not find
ss715621827	hit not find
ss715621867	hit not find
ss715621873	hit not find
ss715621896	hit not find
ss715621917	hit not find
ss715621918	hit not find
ss715621970	hit not find
ss715621990	hit not find
ss715622020	hit not find
ss715622028	hit not find
ss715622059	hit not find
ss715622065	hit not find
ss715622071	hit not find
ss715622108	hit not find
ss715622110	hit not find
ss715622112	hit not find
ss715622115	hit not find
ss715622188	hit not find
ss715622194	hit not find
ss715622248	hit not find
ss715622252	hit not find
ss715622421	hit not find
ss715622546	hit not find
ss715622622	hit not find
ss715622710	hit not find
ss715622746	hit not find
ss715622815	hit not find
ss715622836	hit not find
ss715622854	hit not find
ss715622967	hit not find
ss715623314	hit not find
ss715623420	hit not find
ss715623493	hit not find
ss715623720	hit not find
ss715623838	hit not find
ss715623859	hit not find
ss715623917	hit not find
ss715623932	hit not find
ss715623935	hit not find
ss715623962	hit not find
ss715623990	hit not find
ss715624068	hit not find
ss715624075	hit not find
ss715624091	hit not find
ss715624112	hit not find
ss715624142	hit not find
ss715624251	hit not find
ss715624383	hit not find
ss715624562	hit not find
ss715624582	hit not find
ss715624608	hit not find
ss715624727	hit not find
ss715624756	hit not find
ss715624770	hit not find
ss715624923	hit not find
ss715625189	hit not find
ss715625302	hit not find
ss715625340	hit not find
ss715625595	hit not find
ss715625906	hit not find
ss715625916	hit not find
ss715626017	hit not find
ss715626027	hit not find
ss715626040	hit not find
ss715626051	hit not find
ss715626204	hit not find
ss715626210	hit not find
ss715626275	hit not find
ss715626414	hit not find
ss715626489	hit not find
ss715626513	hit not find
ss715626573	hit not find
ss715626617	hit not find
ss715626675	hit not find
ss715626878	hit not find
ss715626906	hit not find
ss715626974	hit not find
ss715626989	hit not find
ss715627044	hit not find
ss715627059	hit not find
ss715627217	hit not find
ss715627277	hit not find
ss715627495	hit not find
ss715627678	hit not find
ss715627714	hit not find
ss715627722	hit not find
ss715627838	hit not find
ss715627841	hit not find
ss715627900	hit not find
ss715627985	hit not find
ss715628145	hit not find
ss715628169	hit not find
ss715628170	hit not find
ss715628258	hit not find
ss715628668	hit not find
ss715628700	hit not find
ss715628711	hit not find
ss715628749	hit not find
ss715628852	hit not find
ss715628854	hit not find
ss715628889	hit not find
ss715628920	hit not find
ss715628992	hit not find
ss715629232	hit not find
ss715629300	hit not find
ss715629339	hit not find
ss715629409	hit not find
ss715629441	hit not find
ss715629538	hit not find
ss715629650	hit not find
ss715629663	hit not find
ss715629667	hit not find
ss715629680	hit not find
ss715629714	hit not find
ss715629720	hit not find
ss715629800	hit not find
ss715629901	hit not find
ss715629905	hit not find
ss715629986	hit not find
ss715630100	hit not find
ss715630155	hit not find
ss715630287	hit not find
ss715630300	hit not find
ss715630319	hit not find
ss715630361	hit not find
ss715630690	hit not find
ss715630758	hit not find
ss715630772	hit not find
ss715630782	hit not find
ss715630806	hit not find
ss715630832	hit not find
ss715630834	hit not find
ss715630872	hit not find
ss715630950	hit not find
ss715631127	hit not find
ss715631263	hit not find
ss715631297	hit not find
ss715631346	hit not find
ss715631398	hit not find
ss715631407	hit not find
ss715631430	hit not find
ss715631442	hit not find
ss715631514	hit not find
ss715631562	hit not find
ss715631593	hit not find
ss715631683	hit not find
ss715631822	hit not find
ss715631856	hit not find
ss715631945	hit not find
ss715631969	hit not find
ss715632215	hit not find
ss715632469	hit not find
ss715632486	hit not find
ss715632517	hit not find
ss715632527	hit not find
ss715632531	hit not find
ss715632641	hit not find
ss715632716	hit not find
ss715632782	hit not find
ss715632910	hit not find
ss715632918	hit not find
ss715632924	hit not find
ss715633069	hit not find
ss715633071	hit not find
ss715633119	hit not find
ss715633177	hit not find
ss715633201	hit not find
ss715633217	hit not find
ss715633277	hit not find
ss715633286	hit not find
ss715633306	hit not find
ss715633354	hit not find
ss715633392	hit not find
ss715633410	hit not find
ss715633621	hit not find
ss715633854	hit not find
ss715633857	hit not find
ss715633864	hit not find
ss715633950	hit not find
ss715634009	hit not find
ss715634027	hit not find
ss715634133	hit not find
ss715634273	hit not find
ss715634288	hit not find
ss715634291	hit not find
ss715634377	hit not find
ss715634463	hit not find
ss715634485	hit not find
ss715634563	hit not find
ss715634588	hit not find
ss715634668	hit not find
ss715634723	hit not find
ss715634724	hit not find
ss715634939	hit not find
ss715634961	hit not find
ss715635149	hit not find
ss715635181	hit not find
ss715635242	hit not find
ss715635276	hit not find
ss715635340	hit not find
ss715635512	hit not find
ss715635524	hit not find
ss715635542	hit not find
ss715635672	hit not find
ss715635829	hit not find
ss715635833	hit not find
ss715636016	hit not find
ss715636023	hit not find
ss715636075	hit not find
ss715636078	hit not find
ss715636136	hit not find
ss715636139	hit not find
ss715636141	hit not find
ss715636142	hit not find
ss715636158	hit not find
ss715636249	hit not find
ss715636256	hit not find
ss715636327	hit not find
ss715636375	hit not find
ss715636394	hit not find
ss715636486	hit not find
ss715636527	hit not find
ss715636541	hit not find
ss715636574	hit not find
ss715636643	hit not find
ss715636730	hit not find
ss715636812	hit not find
ss715636835	hit not find
ss715636838	hit not find
ss715636840	hit not find
ss715636843	hit not find
ss715636844	hit not find
ss715636845	hit not find
ss715636856	hit not find
ss715636859	hit not find
ss715636866	hit not find
ss715636874	hit not find
ss715636877	hit not find
ss715636984	hit not find
ss715637344	hit not find
ss715637345	hit not find
ss715637476	hit not find
ss715637477	hit not find
ss715637480	hit not find
ss715637501	hit not find
ss715637862	hit not find
ss715637866	hit not find
ss715637870	hit not find
ss715637883	hit not find
ss715638056	hit not find
ss715638254	hit not find
ss715638373	hit not find
ss715638375	hit not find
ss715638381	hit not find
ss715638384	hit not find
ss715638472	hit not find
ss715638492	hit not find
ss715638507	hit not find
ss715638610	hit not find
ss715638664	hit not find
ss715638689	hit not find
ss715638778	hit not find
ss715638872	hit not find
ss715639133	hit not find
ss715639186	hit not find
