# Supplementary material for: A comparative study of 11 non-linear regression models highlighting autoencoder, DBN, and SVR, enhanced by SHAP importance analysis in soybean branching prediction
Source: Sci Rep. 2024 Mar 11;14:5905. doi: 10.1038/s41598-024-55243-x (PMC10928191; doi:10.1038/s41598-024-55243-x)
Supplement: Supplementary file 3 — Supplementary Information 3. [file 41598_2024_55243_MOESM3_ESM.xlsx]

## Sheet: GO enrichment summary
GO Enrichment Data
NOTE: In some cases the Corrected P-Value is greater than 1. This can happen when the Bonferroni correction, which multiples the Fisher test p-value by the number of GO terms in the gene list of interest, is applied. Further details can be found in Morales et al. (2013)
GO term ID	Genome Count/GO category	Number of submitted genes/GO category	Submitted gene identifiers (Glyma1.1)	Over/Under-represented	Corrected P-Value	GO Description
GO:0006355	4060	4	4 Genes	Underrepresented	0.238382	regulation of transcription, DNA-dependent
			(Click to hide)
			Glyma.02G225700
			Glyma.05G031800
			Glyma.16G042300
			Glyma.19G127800
GO:0006355
4060 (100%)
4 (0.1%)
GO:0006355	4060	4	4 Genes	Underrepresented	0.238382	regulation of transcription, DNA-dependent
			(Click to hide)
			Glyma.02G225700
			Glyma.05G031800
			Glyma.16G042300
			Glyma.19G127800
GO:0006355
4060 (100%)
4 (0.1%)
GO:0000059	31	2	2 Genes	Overrepresented	1.50535	protein import into nucleus, docking
			(Click to hide)
			Glyma.08G025600
			Glyma.16G023700
GO:0000059
31 (100%)
2 (6.45%)
GO:0001932	2	1	Glyma.01G146600	Overrepresented	1.82741	regulation of protein phosphorylation
GO:0001932
2 (100%)
1 (50%)
GO:0010234	4	1	Glyma.10G237900	Overrepresented	3.64094	anther wall tapetum cell fate specification
GO:0010234
4 (100%)
1 (25%)
GO:0006435	5	1	Glyma.19G191200	Overrepresented	4.54254	threonyl-tRNA aminoacylation
GO:0006435
5 (100%)
1 (20%)
GO:0009747	5	1	Glyma.08G200600	Overrepresented	4.54254	hexokinase-dependent signaling
GO:0009747
5 (100%)
1 (20%)
GO:0009962	5	1	Glyma.10G026000	Overrepresented	4.54254	regulation of flavonoid biosynthetic process
GO:0009962
5 (100%)
1 (20%)
GO:0010220	5	1	Glyma.06G075300	Overrepresented	4.54254	positive regulation of vernalization response
GO:0010220
5 (100%)
1 (20%)
GO:2000029	7	1	Glyma.10G026000	Overrepresented	6.33545	regulation of proanthocyanidin biosynthetic process
GO:2000029
7 (100%)
1 (14.29%)
GO:0006397	76	2	2 Genes	Overrepresented	8.24744	mRNA processing
			(Click to hide)
			Glyma.08G188800
			Glyma.10G049200
GO:0006397
76 (100%)
2 (2.63%)
GO:0006873	12	1	Glyma.16G173500	Overrepresented	10.7584	cellular ion homeostasis
GO:0006873
12 (100%)
1 (8.33%)
GO:0019544	12	1	Glyma.08G140200	Overrepresented	10.7584	arginine catabolic process to glutamate
GO:0019544
12 (100%)
1 (8.33%)
GO:0048015	13	1	Glyma.02G138500	Overrepresented	11.6329	phosphatidylinositol-mediated signaling
GO:0048015
13 (100%)
1 (7.69%)
GO:0009651	1845	2	2 Genes	Underrepresented	12.9974	response to salt stress
			(Click to hide)
			Glyma.09G004300
			Glyma.17G239000
GO:0009651
1845 (100%)
2 (0.11%)
GO:0009694	100	2	2 Genes	Overrepresented	13.5018	jasmonic acid metabolic process
			(Click to hide)
			Glyma.05G031800
			Glyma.16G023700
GO:0009694
100 (100%)
2 (2%)
GO:0006378	18	1	Glyma.08G188800	Overrepresented	15.9558	mRNA polyadenylation
GO:0006378
18 (100%)
1 (5.56%)
GO:0045787	18	1	Glyma.08G188800	Overrepresented	15.9558	positive regulation of cell cycle
GO:0045787
18 (100%)
1 (5.56%)
GO:0031507	19	1	Glyma.08G188800	Overrepresented	16.8105	heterochromatin assembly
GO:0031507
19 (100%)
1 (5.26%)
GO:0071323	19	1	Glyma.02G269600	Overrepresented	16.8105	cellular response to chitin
GO:0071323
19 (100%)
1 (5.26%)
GO:0006694	21	1	Glyma.07G133200	Overrepresented	18.5103	steroid biosynthetic process
GO:0006694
21 (100%)
1 (4.76%)
GO:0048443	263	3	3 Genes	Overrepresented	19.272	stamen development
			(Click to hide)
			Glyma.05G031800
			Glyma.10G237900
			Glyma.19G184300
GO:0048443
263 (100%)
3 (1.14%)
GO:0048827	22	1	Glyma.14G131100	Overrepresented	19.3553	phyllome development
GO:0048827
22 (100%)
1 (4.55%)
GO:0042545	266	3	3 Genes	Overrepresented	19.7811	cell wall modification
			(Click to hide)
			Glyma.06G319100
			Glyma.09G042100
			Glyma.15G095400
GO:0042545
266 (100%)
3 (1.13%)
GO:0009693	270	3	3 Genes	Overrepresented	20.4687	ethylene biosynthetic process
			(Click to hide)
			Glyma.02G027800
			Glyma.15G036100
			Glyma.17G145900
GO:0009693
270 (100%)
3 (1.11%)
GO:0010182	272	3	3 Genes	Overrepresented	20.8163	sugar mediated signaling pathway
			(Click to hide)
			Glyma.06G075300
			Glyma.08G200600
			Glyma.14G131100
GO:0010182
272 (100%)
3 (1.1%)
GO:0048268	27	1	Glyma.17G235500	Overrepresented	23.5324	clathrin coat assembly
GO:0048268
27 (100%)
1 (3.7%)
GO:0009737	1254	1	Glyma.15G036100	Underrepresented	24.1355	response to abscisic acid stimulus
GO:0009737
1254 (100%)
1 (0.08%)
GO:0043039	30	1	Glyma.19G191200	Overrepresented	26.0007	tRNA aminoacylation
GO:0043039
30 (100%)
1 (3.33%)
GO:0009620	310	3	3 Genes	Overrepresented	27.8715	response to fungus
			(Click to hide)
			Glyma.02G100300
			Glyma.16G023700
			Glyma.19G127800
GO:0009620
310 (100%)
3 (0.97%)
GO:0010541	34	1	Glyma.19G184300	Overrepresented	29.2481	acropetal auxin transport
GO:0010541
34 (100%)
1 (2.94%)
GO:0046488	34	1	Glyma.02G138500	Overrepresented	29.2481	phosphatidylinositol metabolic process
GO:0046488
34 (100%)
1 (2.94%)
GO:0055114	2341	4	4 Genes	Underrepresented	29.4629	oxidation-reduction process
			(Click to hide)
			Glyma.07G133200
			Glyma.11G164000
			Glyma.14G221200
			Glyma.17G053000
GO:0055114
2341 (100%)
4 (0.17%)
GO:0048446	36	1	Glyma.05G031800	Overrepresented	30.8533	petal morphogenesis
GO:0048446
36 (100%)
1 (2.78%)
GO:0016570	163	2	2 Genes	Overrepresented	30.9045	histone modification
			(Click to hide)
			Glyma.06G075300
			Glyma.11G074600
GO:0016570
163 (100%)
2 (1.23%)
GO:0006473	38	1	Glyma.09G265200	Overrepresented	32.4464	protein acetylation
GO:0006473
38 (100%)
1 (2.63%)
GO:0012501	41	1	Glyma.08G200600	Overrepresented	34.8133	programmed cell death
GO:0012501
41 (100%)
1 (2.44%)
GO:0031425	42	1	Glyma.12G118200	Overrepresented	35.5963	chloroplast RNA processing
GO:0031425
42 (100%)
1 (2.38%)
GO:0051865	44	1	Glyma.15G036100	Overrepresented	37.1533	protein autoubiquitination
GO:0051865
44 (100%)
1 (2.27%)
GO:0010026	46	1	Glyma.10G026000	Overrepresented	38.6985	trichome differentiation
GO:0010026
46 (100%)
1 (2.17%)
GO:0010103	362	3	3 Genes	Overrepresented	38.721	stomatal complex morphogenesis
			(Click to hide)
			Glyma.10G237900
			Glyma.19G091300
			Glyma.19G145800
GO:0010103
362 (100%)
3 (0.83%)
GO:0042744	189	2	2 Genes	Overrepresented	39.079	hydrogen peroxide catabolic process
			(Click to hide)
			Glyma.17G239000
			Glyma.19G019000
GO:0042744
189 (100%)
2 (1.06%)
GO:0010315	47	1	Glyma.19G184300	Overrepresented	39.4667	auxin efflux
GO:0010315
47 (100%)
1 (2.13%)
GO:0010074	54	1	Glyma.06G075300	Overrepresented	44.7627	maintenance of meristem identity
GO:0010074
54 (100%)
1 (1.85%)
GO:0048765	396	3	3 Genes	Overrepresented	46.3965	root hair cell differentiation
			(Click to hide)
			Glyma.02G035300
			Glyma.09G265200
			Glyma.19G184300
GO:0048765
396 (100%)
3 (0.76%)
GO:0009733	1020	1	Glyma.19G184300	Underrepresented	47.1579	response to auxin stimulus
GO:0009733
1020 (100%)
1 (0.1%)
GO:0006499	1045	1	Glyma.01G146600	Underrepresented	47.7126	N-terminal protein myristoylation
GO:0006499
1045 (100%)
1 (0.1%)
GO:0032504	58	1	Glyma.13G193200	Overrepresented	47.7261	multicellular organism reproduction
GO:0032504
58 (100%)
1 (1.72%)
GO:0042742	1063	1	Glyma.07G133200	Underrepresented	48.2596	defense response to bacterium
GO:0042742
1063 (100%)
1 (0.09%)
GO:0010162	406	3	3 Genes	Overrepresented	48.7226	seed dormancy process
			(Click to hide)
			Glyma.05G031800
			Glyma.06G075300
			Glyma.14G131100
GO:0010162
406 (100%)
3 (0.74%)
GO:0009691	60	1	Glyma.02G100300	Overrepresented	49.191	cytokinin biosynthetic process
GO:0009691
60 (100%)
1 (1.67%)
GO:0009691	60	1	Glyma.02G100300	Overrepresented	49.191	cytokinin biosynthetic process
GO:0009691
60 (100%)
1 (1.67%)
GO:0009624	221	2	2 Genes	Overrepresented	49.5747	response to nematode
			(Click to hide)
			Glyma.09G178800
			Glyma.19G184300
GO:0009624
221 (100%)
2 (0.9%)
GO:0050826	221	2	2 Genes	Overrepresented	49.5747	response to freezing
			(Click to hide)
			Glyma.06G075300
			Glyma.14G131100
GO:0050826
221 (100%)
2 (0.9%)
GO:0019915	222	2	2 Genes	Overrepresented	49.9079	lipid storage
			(Click to hide)
			Glyma.06G075300
			Glyma.14G131100
GO:0019915
222 (100%)
2 (0.9%)
GO:0010540	64	1	Glyma.19G184300	Overrepresented	52.0873	basipetal auxin transport
GO:0010540
64 (100%)
1 (1.56%)
GO:0046274	64	1	Glyma.11G164000	Overrepresented	52.0873	lignin catabolic process
GO:0046274
64 (100%)
1 (1.56%)
GO:0006306	421	3	3 Genes	Overrepresented	52.2605	DNA methylation
			(Click to hide)
			Glyma.08G177800
			Glyma.13G057600
			Glyma.13G193200
GO:0006306
421 (100%)
3 (0.71%)
GO:0009933	233	2	2 Genes	Overrepresented	53.587	meristem structural organization
			(Click to hide)
			Glyma.06G075300
			Glyma.14G131100
GO:0009933
233 (100%)
2 (0.86%)
GO:0009958	68	1	Glyma.19G184300	Overrepresented	54.9399	positive gravitropism
GO:0009958
68 (100%)
1 (1.47%)
GO:0007346	69	1	Glyma.11G074600	Overrepresented	55.6462	regulation of mitotic cell cycle
GO:0007346
69 (100%)
1 (1.45%)
GO:0006352	73	1	Glyma.11G074600	Overrepresented	58.4449	DNA-dependent transcription, initiation
GO:0006352
73 (100%)
1 (1.37%)
GO:0006164	75	1	Glyma.06G075300	Overrepresented	59.8282	purine nucleotide biosynthetic process
GO:0006164
75 (100%)
1 (1.33%)
GO:0019344	459	3	3 Genes	Overrepresented	61.4328	cysteine biosynthetic process
			(Click to hide)
			Glyma.03G110100
			Glyma.09G004300
			Glyma.19G145800
GO:0019344
459 (100%)
3 (0.65%)
GO:0052541	78	1	Glyma.08G025600	Overrepresented	61.8836	plant-type cell wall cellulose metabolic process
GO:0052541
78 (100%)
1 (1.28%)
GO:0042254	264	2	2 Genes	Overrepresented	64.0374	ribosome biogenesis
			(Click to hide)
			Glyma.12G075500
			Glyma.15G095400
GO:0042254
264 (100%)
2 (0.76%)
GO:0006810	883	1	Glyma.10G221300	Underrepresented	65.5128	transport
GO:0006810
883 (100%)
1 (0.11%)
GO:0010154	90	1	Glyma.14G131100	Overrepresented	69.874	fruit development
GO:0010154
90 (100%)
1 (1.11%)
GO:0006418	91	1	Glyma.19G191200	Overrepresented	70.5235	tRNA aminoacylation for protein translation
GO:0006418
91 (100%)
1 (1.1%)
GO:0052546	91	1	Glyma.08G025600	Overrepresented	70.5235	cell wall pectin metabolic process
GO:0052546
91 (100%)
1 (1.1%)
GO:0016567	597	4	4 Genes	Overrepresented	71.2246	protein ubiquitination
			(Click to hide)
			Glyma.02G034200
			Glyma.06G075300
			Glyma.14G131100
			Glyma.16G170300
GO:0016567
597 (100%)
4 (0.67%)
GO:0048441	93	1	Glyma.05G031800	Overrepresented	71.815	petal development
GO:0048441
93 (100%)
1 (1.08%)
GO:0009060	97	1	Glyma.13G206900	Overrepresented	74.3688	aerobic respiration
GO:0009060
97 (100%)
1 (1.03%)
GO:0007062	299	2	2 Genes	Overrepresented	75.8261	sister chromatid cohesion
			(Click to hide)
			Glyma.13G193200
			Glyma.14G131100
GO:0007062
299 (100%)
2 (0.67%)
GO:0006862	101	1	Glyma.19G142200	Overrepresented	76.8839	nucleotide transport
GO:0006862
101 (100%)
1 (0.99%)
GO:0043269	101	1	Glyma.19G142200	Overrepresented	76.8839	regulation of ion transport
GO:0043269
101 (100%)
1 (0.99%)
GO:0000023	304	2	2 Genes	Overrepresented	77.4987	maltose metabolic process
			(Click to hide)
			Glyma.10G049200
			Glyma.19G091300
GO:0000023
304 (100%)
2 (0.66%)
GO:0015802	102	1	Glyma.19G142200	Overrepresented	77.5067	basic amino acid transport
GO:0015802
102 (100%)
1 (0.98%)
GO:0030422	102	1	Glyma.13G193200	Overrepresented	77.5067	production of siRNA involved in RNA interference
GO:0030422
102 (100%)
1 (0.98%)
GO:0006096	661	4	4 Genes	Overrepresented	78.1857	glycolysis
			(Click to hide)
			Glyma.08G200600
			Glyma.09G004300
			Glyma.13G206900
			Glyma.17G239000
GO:0006096
661 (100%)
4 (0.61%)
GO:0006839	105	1	Glyma.10G221300	Overrepresented	79.3609	mitochondrial transport
GO:0006839
105 (100%)
1 (0.95%)
GO:0015696	105	1	Glyma.19G142200	Overrepresented	79.3609	ammonium transport
GO:0015696
105 (100%)
1 (0.95%)
GO:0032204	105	1	Glyma.13G193200	Overrepresented	79.3609	regulation of telomere maintenance
GO:0032204
105 (100%)
1 (0.95%)
GO:0043247	105	1	Glyma.13G193200	Overrepresented	79.3609	telomere maintenance in response to DNA damage
GO:0043247
105 (100%)
1 (0.95%)
GO:0043481	310	2	2 Genes	Overrepresented	79.5	anthocyanin accumulation in tissues in response to UV light
			(Click to hide)
			Glyma.09G265200
			Glyma.19G184300
GO:0043481
310 (100%)
2 (0.65%)
GO:0000272	106	1	Glyma.07G133200	Overrepresented	79.9743	polysaccharide catabolic process
GO:0000272
106 (100%)
1 (0.94%)
GO:0006200	106	1	Glyma.19G184300	Overrepresented	79.9743	ATP catabolic process
GO:0006200
106 (100%)
1 (0.94%)
GO:0019684	320	2	2 Genes	Overrepresented	82.8197	photosynthesis, light reaction
			(Click to hide)
			Glyma.07G133200
			Glyma.19G145800
GO:0019684
320 (100%)
2 (0.63%)
GO:0009880	112	1	Glyma.14G131100	Overrepresented	83.6057	embryonic pattern specification
GO:0009880
112 (100%)
1 (0.89%)
GO:0052542	116	1	Glyma.05G034600	Overrepresented	85.9809	defense response by callose deposition
GO:0052542
116 (100%)
1 (0.86%)
GO:0009664	337	2	2 Genes	Overrepresented	88.4097	plant-type cell wall organization
			(Click to hide)
			Glyma.07G133200
			Glyma.15G095400
GO:0009664
337 (100%)
2 (0.59%)
GO:0009556	121	1	Glyma.10G237900	Overrepresented	88.8994	microsporogenesis
GO:0009556
121 (100%)
1 (0.83%)
GO:0010029	122	1	Glyma.02G034200	Overrepresented	89.4764	regulation of seed germination
GO:0010029
122 (100%)
1 (0.82%)
GO:0010564	125	1	Glyma.14G131100	Overrepresented	91.1944	regulation of cell cycle process
GO:0010564
125 (100%)
1 (0.8%)
GO:0006457	779	1	Glyma.16G211800	Underrepresented	91.3693	protein folding
GO:0006457
779 (100%)
1 (0.13%)
GO:0006598	126	1	Glyma.16G173500	Overrepresented	91.7627	polyamine catabolic process
GO:0006598
126 (100%)
1 (0.79%)
GO:0045595	129	1	Glyma.14G131100	Overrepresented	93.4546	regulation of cell differentiation
GO:0045595
129 (100%)
1 (0.78%)
GO:0016051	130	1	Glyma.02G026900	Overrepresented	94.0143	carbohydrate biosynthetic process
GO:0016051
130 (100%)
1 (0.77%)
GO:0042398	130	1	Glyma.16G173500	Overrepresented	94.0143	cellular modified amino acid biosynthetic process
GO:0042398
130 (100%)
1 (0.77%)
GO:0042335	131	1	Glyma.09G265200	Overrepresented	94.5718	cuticle development
GO:0042335
131 (100%)
1 (0.76%)
GO:0005982	135	1	Glyma.07G133200	Overrepresented	96.7809	starch metabolic process
GO:0005982
135 (100%)
1 (0.74%)
GO:0010072	135	1	Glyma.14G131100	Overrepresented	96.7809	primary shoot apical meristem specification
GO:0010072
135 (100%)
1 (0.74%)
GO:0006406	136	1	Glyma.06G075300	Overrepresented	97.3279	mRNA export from nucleus
GO:0006406
136 (100%)
1 (0.74%)
GO:0009062	136	1	Glyma.05G031800	Overrepresented	97.3279	fatty acid catabolic process
GO:0009062
136 (100%)
1 (0.74%)
GO:0006914	138	1	Glyma.03G035300	Overrepresented	98.4157	autophagy
GO:0006914
138 (100%)
1 (0.72%)
GO:0048527	138	1	Glyma.09G242200	Overrepresented	98.4157	lateral root development
GO:0048527
138 (100%)
1 (0.72%)
GO:0010431	139	1	Glyma.14G131100	Overrepresented	98.9565	seed maturation
GO:0010431
139 (100%)
1 (0.72%)
GO:0015996	140	1	Glyma.17G239000	Overrepresented	99.4952	chlorophyll catabolic process
GO:0015996
140 (100%)
1 (0.71%)
GO:0009718	142	1	Glyma.10G026000	Overrepresented	100.567	anthocyanin-containing compound biosynthetic process
GO:0009718
142 (100%)
1 (0.7%)
GO:0006820	143	1	Glyma.19G142200	Overrepresented	101.099	anion transport
GO:0006820
143 (100%)
1 (0.7%)
GO:0007129	143	1	Glyma.13G193200	Overrepresented	101.099	synapsis
GO:0007129
143 (100%)
1 (0.7%)
GO:0008361	144	1	Glyma.19G184300	Overrepresented	101.63	regulation of cell size
GO:0008361
144 (100%)
1 (0.69%)
GO:0009809	147	1	Glyma.14G221200	Overrepresented	103.209	lignin biosynthetic process
GO:0009809
147 (100%)
1 (0.68%)
GO:0030968	501	3	3 Genes	Overrepresented	107.003	endoplasmic reticulum unfolded protein response
			(Click to hide)
			Glyma.02G027800
			Glyma.05G034600
			Glyma.15G036100
GO:0030968
501 (100%)
3 (0.6%)
GO:0009640	502	3	3 Genes	Overrepresented	107.116	photomorphogenesis
			(Click to hide)
			Glyma.06G075300
			Glyma.14G131100
			Glyma.19G184300
GO:0009640
502 (100%)
3 (0.6%)
GO:0016458	156	1	Glyma.13G057600	Overrepresented	107.841	gene silencing
GO:0016458
156 (100%)
1 (0.64%)
GO:0009611	1031	2	2 Genes	Underrepresented	107.85	response to wounding
			(Click to hide)
			Glyma.16G023700
			Glyma.19G127800
GO:0009611
1031 (100%)
2 (0.19%)
GO:0010332	157	1	Glyma.13G193200	Overrepresented	108.346	response to gamma radiation
GO:0010332
157 (100%)
1 (0.64%)
GO:0045893	1080	2	2 Genes	Underrepresented	108.428	positive regulation of transcription, DNA-dependent
			(Click to hide)
			Glyma.06G007300
			Glyma.16G042300
GO:0045893
1080 (100%)
2 (0.19%)
GO:0006952	1116	2	2 Genes	Underrepresented	109.431	defense response
			(Click to hide)
			Glyma.01G032400
			Glyma.13G003500
GO:0006952
1116 (100%)
2 (0.18%)
GO:0048544	161	1	Glyma.08G061000	Overrepresented	110.346	recognition of pollen
GO:0048544
161 (100%)
1 (0.62%)
GO:0009698	163	1	Glyma.16G173500	Overrepresented	111.335	phenylpropanoid metabolic process
GO:0009698
163 (100%)
1 (0.61%)
GO:0009793	1180	6	6 Genes	Overrepresented	112.291	embryo development ending in seed dormancy
			(Click to hide)
			Glyma.06G007300
			Glyma.06G075300
			Glyma.14G131100
			Glyma.16G024100
			Glyma.19G184300
			Glyma.19G191200
GO:0009793
1180 (100%)
6 (0.51%)
GO:0042138	169	1	Glyma.13G193200	Overrepresented	114.256	meiotic DNA double-strand break formation
GO:0042138
169 (100%)
1 (0.59%)
GO:0048367	174	1	Glyma.14G131100	Overrepresented	116.64	shoot system development
GO:0048367
174 (100%)
1 (0.57%)
GO:0051510	175	1	Glyma.02G035300	Overrepresented	117.112	regulation of unidimensional cell growth
GO:0051510
175 (100%)
1 (0.57%)
GO:0048440	176	1	Glyma.19G184300	Overrepresented	117.581	carpel development
GO:0048440
176 (100%)
1 (0.57%)
GO:0006468	2386	11	11 Genes	Overrepresented	119.657	protein phosphorylation
			(Click to hide)
			Glyma.01G146600
			Glyma.02G035300
			Glyma.02G100300
			Glyma.02G156800
			Glyma.03G035300
			Glyma.04G061500
			Glyma.08G061000
			Glyma.10G029000
			Glyma.10G237900
			Glyma.11G230400
			Glyma.13G373000
GO:0006468
2386 (100%)
11 (0.46%)
GO:0006470	181	1	Glyma.01G146600	Overrepresented	119.902	protein dephosphorylation
GO:0006470
181 (100%)
1 (0.55%)
GO:0048825	184	1	Glyma.14G131100	Overrepresented	121.274	cotyledon development
GO:0048825
184 (100%)
1 (0.54%)
GO:0006855	185	1	Glyma.09G178800	Overrepresented	121.727	drug transmembrane transport
GO:0006855
185 (100%)
1 (0.54%)
GO:0019243	186	1	Glyma.09G004300	Overrepresented	122.179	methylglyoxal catabolic process to D-lactate
GO:0019243
186 (100%)
1 (0.54%)
GO:0006351	187	1	Glyma.19G127800	Overrepresented	122.629	transcription, DNA-dependent
GO:0006351
187 (100%)
1 (0.53%)
GO:0048449	190	1	Glyma.06G075300	Overrepresented	123.97	floral organ formation
GO:0048449
190 (100%)
1 (0.53%)
GO:0009697	653	1	Glyma.07G133200	Underrepresented	126.603	salicylic acid biosynthetic process
GO:0009697
653 (100%)
1 (0.15%)
GO:0009814	196	1	Glyma.07G133200	Overrepresented	126.605	defense response, incompatible interaction
GO:0009814
196 (100%)
1 (0.51%)
GO:0009408	659	1	Glyma.16G211800	Underrepresented	126.654	response to heat
GO:0009408
659 (100%)
1 (0.15%)
GO:0010073	198	1	Glyma.08G188800	Overrepresented	127.47	meristem maintenance
GO:0010073
198 (100%)
1 (0.51%)
GO:0009723	726	1	Glyma.11G230400	Underrepresented	128.55	response to ethylene stimulus
GO:0009723
726 (100%)
1 (0.14%)
GO:0016246	203	1	Glyma.08G188800	Overrepresented	129.604	RNA interference
GO:0016246
203 (100%)
1 (0.49%)
GO:0010228	754	4	4 Genes	Overrepresented	129.984	vegetative to reproductive phase transition of meristem
			(Click to hide)
			Glyma.06G007300
			Glyma.06G075300
			Glyma.14G131100
			Glyma.19G184300
GO:0010228
754 (100%)
4 (0.53%)
GO:0045132	208	1	Glyma.13G193200	Overrepresented	131.698	meiotic chromosome segregation
GO:0045132
208 (100%)
1 (0.48%)
GO:0051301	211	1	Glyma.14G131100	Overrepresented	132.935	cell division
GO:0051301
211 (100%)
1 (0.47%)
GO:0016556	220	1	Glyma.19G091300	Overrepresented	136.562	mRNA modification
GO:0016556
220 (100%)
1 (0.45%)
GO:0016226	227	1	Glyma.06G007300	Overrepresented	139.299	iron-sulfur cluster assembly
GO:0016226
227 (100%)
1 (0.44%)
GO:0009902	230	1	Glyma.19G091300	Overrepresented	140.449	chloroplast relocation
GO:0009902
230 (100%)
1 (0.43%)
GO:0009639	232	1	Glyma.19G184300	Overrepresented	141.209	response to red or far red light
GO:0009639
232 (100%)
1 (0.43%)
GO:0043085	232	1	Glyma.19G091300	Overrepresented	141.209	positive regulation of catalytic activity
GO:0043085
232 (100%)
1 (0.43%)
GO:0005975	911	2	2 Genes	Underrepresented	142.305	carbohydrate metabolic process
			(Click to hide)
			Glyma.08G200600
			Glyma.09G004300
GO:0005975
911 (100%)
2 (0.22%)
GO:0006508	938	2	2 Genes	Underrepresented	142.475	proteolysis
			(Click to hide)
			Glyma.02G027800
			Glyma.17G239000
GO:0006508
938 (100%)
2 (0.21%)
GO:0010048	240	1	Glyma.19G184300	Overrepresented	144.19	vernalization response
GO:0010048
240 (100%)
1 (0.42%)
GO:0010363	1019	2	2 Genes	Underrepresented	144.49	regulation of plant-type hypersensitive response
			(Click to hide)
			Glyma.11G230400
			Glyma.19G142200
GO:0010363
1019 (100%)
2 (0.2%)
GO:0006612	1020	2	2 Genes	Underrepresented	144.528	protein targeting to membrane
			(Click to hide)
			Glyma.11G230400
			Glyma.19G142200
GO:0006612
1020 (100%)
2 (0.2%)
GO:0006606	243	1	Glyma.08G025600	Overrepresented	145.285	protein import into nucleus
GO:0006606
243 (100%)
1 (0.41%)
GO:0010498	244	1	Glyma.16G023700	Overrepresented	145.647	proteasomal protein catabolic process
GO:0010498
244 (100%)
1 (0.41%)
GO:0055085	1061	5	5 Genes	Overrepresented	146.31	transmembrane transport
			(Click to hide)
			Glyma.09G178800
			Glyma.10G221300
			Glyma.16G173500
			Glyma.19G142200
			Glyma.19G184300
GO:0055085
1061 (100%)
5 (0.47%)
GO:0015824	246	1	Glyma.01G022300	Overrepresented	146.367	proline transport
GO:0015824
246 (100%)
1 (0.41%)
GO:0009086	251	1	Glyma.19G011000	Overrepresented	148.144	methionine biosynthetic process
GO:0009086
251 (100%)
1 (0.4%)
GO:0009926	251	1	Glyma.19G184300	Overrepresented	148.144	auxin polar transport
GO:0009926
251 (100%)
1 (0.4%)
GO:0042023	257	1	Glyma.09G061500	Overrepresented	150.231	DNA endoreduplication
GO:0042023
257 (100%)
1 (0.39%)
GO:0010200	1135	5	5 Genes	Overrepresented	150.542	response to chitin
			(Click to hide)
			Glyma.02G027800
			Glyma.02G269600
			Glyma.15G036100
			Glyma.16G170300
			Glyma.19G127800
GO:0010200
1135 (100%)
5 (0.44%)
GO:0034968	258	1	Glyma.13G057600	Overrepresented	150.575	histone lysine methylation
GO:0034968
258 (100%)
1 (0.39%)
GO:0019252	372	2	2 Genes	Overrepresented	157.419	starch biosynthetic process
			(Click to hide)
			Glyma.10G049200
			Glyma.19G091300
GO:0019252
372 (100%)
2 (0.54%)
GO:0048364	401	2	2 Genes	Overrepresented	160.331	root development
			(Click to hide)
			Glyma.09G265200
			Glyma.19G184300
GO:0048364
401 (100%)
2 (0.5%)
GO:0048481	415	2	2 Genes	Overrepresented	161.851	ovule development
			(Click to hide)
			Glyma.06G007300
			Glyma.05G031800
GO:0048481
415 (100%)
2 (0.48%)
GO:0009695	417	2	2 Genes	Overrepresented	162.073	jasmonic acid biosynthetic process
			(Click to hide)
			Glyma.16G023700
			Glyma.19G127800
GO:0009695
417 (100%)
2 (0.48%)
GO:0006094	463	2	2 Genes	Overrepresented	167.448	gluconeogenesis
			(Click to hide)
			Glyma.09G004300
			Glyma.16G023700
GO:0006094
463 (100%)
2 (0.43%)
GO:0010167	479	2	2 Genes	Overrepresented	169.402	response to nitrate
			(Click to hide)
			Glyma.16G173500
			Glyma.16G211800
GO:0010167
479 (100%)
2 (0.42%)
GO:0035556	479	2	2 Genes	Overrepresented	169.402	intracellular signal transduction
			(Click to hide)
			Glyma.11G230400
			Glyma.15G036100
GO:0035556
479 (100%)
2 (0.42%)
GO:0009845	482	2	2 Genes	Overrepresented	169.771	seed germination
			(Click to hide)
			Glyma.06G075300
			Glyma.14G131100
GO:0009845
482 (100%)
2 (0.41%)
GO:0015706	486	2	2 Genes	Overrepresented	170.265	nitrate transport
			(Click to hide)
			Glyma.16G173500
			Glyma.16G211800
GO:0015706
486 (100%)
2 (0.41%)
GO:0009744	531	1	Glyma.10G026000	Underrepresented	174.759	response to sucrose stimulus
GO:0009744
531 (100%)
1 (0.19%)
GO:0007030	539	1	Glyma.17G239000	Underrepresented	174.801	Golgi organization
GO:0007030
539 (100%)
1 (0.19%)
GO:0009738	634	1	Glyma.11G230400	Underrepresented	177.253	abscisic acid mediated signaling pathway
GO:0009738
634 (100%)
1 (0.16%)
GO:0006944	717	3	3 Genes	Overrepresented	181.58	cellular membrane fusion
			(Click to hide)
			Glyma.03G045400
			Glyma.11G230400
			Glyma.19G142200
GO:0006944
717 (100%)
3 (0.42%)
GO:0009909	744	3	3 Genes	Overrepresented	183.273	regulation of flower development
			(Click to hide)
			Glyma.06G075300
			Glyma.13G057600
			Glyma.14G131100
GO:0009909
744 (100%)
3 (0.4%)
GO:0009753	756	3	3 Genes	Overrepresented	184.058	response to jasmonic acid stimulus
			(Click to hide)
			Glyma.05G031800
			Glyma.16G023700
			Glyma.19G127800
GO:0009753
756 (100%)
3 (0.4%)
GO:0006412	763	3	3 Genes	Overrepresented	184.525	translation
			(Click to hide)
			Glyma.03G110100
			Glyma.12G075500
			Glyma.15G095400
GO:0006412
763 (100%)
3 (0.39%)
GO:0009414	888	2	2 Genes	Underrepresented	187.175	response to water deprivation
			(Click to hide)
			Glyma.15G036100
			Glyma.17G239000
GO:0009414
888 (100%)
2 (0.23%)
GO:0009409	1117	3	3 Genes	Underrepresented	193.173	response to cold
			(Click to hide)
			Glyma.02G138500
			Glyma.07G133200
			Glyma.12G075500
GO:0009409
1117 (100%)
3 (0.27%)
GO:0046686	1310	4	4 Genes	Underrepresented	197.534	response to cadmium ion
			(Click to hide)
			Glyma.08G140200
			Glyma.09G004300
			Glyma.13G206900
			Glyma.17G239000
GO:0046686
1310 (100%)
4 (0.31%)
GO:0007165	1328	4	4 Genes	Underrepresented	197.553	signal transduction
			(Click to hide)
			Glyma.01G032400
			Glyma.04G061500
			Glyma.10G237900
			Glyma.13G003500
GO:0007165
1328 (100%)
4 (0.3%)
GO:0000226	379	1	Glyma.13G057600	Underrepresented	240	microtubule cytoskeleton organization
GO:0000226
379 (100%)
1 (0.26%)
GO:0000278	398	1	Glyma.08G188800	Underrepresented	240	mitotic cell cycle
GO:0000278
398 (100%)
1 (0.25%)
GO:0000394	343	1	Glyma.19G011000	Underrepresented	240	RNA splicing, via endonucleolytic cleavage and ligation
GO:0000394
343 (100%)
1 (0.29%)
GO:0000911	471	1	Glyma.13G057600	Underrepresented	240	cytokinesis by cell plate formation
GO:0000911
471 (100%)
1 (0.21%)
GO:0001510	418	1	Glyma.12G075500	Underrepresented	240	RNA methylation
GO:0001510
418 (100%)
1 (0.24%)
GO:0002237	263	1	Glyma.10G237900	Underrepresented	240	response to molecule of bacterial origin
GO:0002237
263 (100%)
1 (0.38%)
GO:0002679	420	1	Glyma.15G036100	Underrepresented	240	respiratory burst involved in defense response
GO:0002679
420 (100%)
1 (0.24%)
GO:0006098	421	1	Glyma.19G091300	Underrepresented	240	pentose-phosphate shunt
GO:0006098
421 (100%)
1 (0.24%)
GO:0006260	270	1	Glyma.13G057600	Underrepresented	240	DNA replication
GO:0006260
270 (100%)
1 (0.37%)
GO:0006342	372	1	Glyma.13G193200	Underrepresented	240	chromatin silencing
GO:0006342
372 (100%)
1 (0.27%)
GO:0006346	306	1	Glyma.08G188800	Underrepresented	240	methylation-dependent chromatin silencing
GO:0006346
306 (100%)
1 (0.33%)
GO:0006364	532	2	2 Genes	Underrepresented	240	rRNA processing
			(Click to hide)
			Glyma.06G007300
			Glyma.07G133200
GO:0006364
532 (100%)
2 (0.38%)
GO:0006396	330	1	Glyma.08G188800	Underrepresented	240	RNA processing
GO:0006396
330 (100%)
1 (0.3%)
GO:0006486	348	1	Glyma.02G138500	Underrepresented	240	protein glycosylation
GO:0006486
348 (100%)
1 (0.29%)
GO:0006629	534	2	2 Genes	Underrepresented	240	lipid metabolic process
			(Click to hide)
			Glyma.03G089000
			Glyma.17G145900
GO:0006629
534 (100%)
2 (0.37%)
GO:0006833	451	1	Glyma.17G239000	Underrepresented	240	water transport
GO:0006833
451 (100%)
1 (0.22%)
GO:0006857	336	1	Glyma.19G142200	Underrepresented	240	oligopeptide transport
GO:0006857
336 (100%)
1 (0.3%)
GO:0006865	444	1	Glyma.19G142200	Underrepresented	240	amino acid transport
GO:0006865
444 (100%)
1 (0.23%)
GO:0006886	410	1	Glyma.16G023700	Underrepresented	240	intracellular protein transport
GO:0006886
410 (100%)
1 (0.24%)
GO:0006888	311	1	Glyma.19G142200	Underrepresented	240	ER to Golgi vesicle-mediated transport
GO:0006888
311 (100%)
1 (0.32%)
GO:0006970	345	1	Glyma.02G138500	Underrepresented	240	response to osmotic stress
GO:0006970
345 (100%)
1 (0.29%)
GO:0006972	305	1	Glyma.17G239000	Underrepresented	240	hyperosmotic response
GO:0006972
305 (100%)
1 (0.33%)
GO:0006979	632	2	2 Genes	Underrepresented	240	response to oxidative stress
			(Click to hide)
			Glyma.13G206900
			Glyma.17G053000
GO:0006979
632 (100%)
2 (0.32%)
GO:0007010	282	1	Glyma.16G023700	Underrepresented	240	cytoskeleton organization
GO:0007010
282 (100%)
1 (0.35%)
GO:0007131	263	1	Glyma.13G193200	Underrepresented	240	reciprocal meiotic recombination
GO:0007131
263 (100%)
1 (0.38%)
GO:0007155	272	1	Glyma.19G184300	Underrepresented	240	cell adhesion
GO:0007155
272 (100%)
1 (0.37%)
GO:0007623	315	1	Glyma.16G042300	Underrepresented	240	circadian rhythm
GO:0007623
315 (100%)
1 (0.32%)
GO:0008283	388	1	Glyma.13G057600	Underrepresented	240	cell proliferation
GO:0008283
388 (100%)
1 (0.26%)
GO:0009266	362	1	Glyma.17G239000	Underrepresented	240	response to temperature stimulus
GO:0009266
362 (100%)
1 (0.28%)
GO:0009416	440	1	Glyma.16G042300	Underrepresented	240	response to light stimulus
GO:0009416
440 (100%)
1 (0.23%)
GO:0009560	289	1	Glyma.06G075300	Underrepresented	240	embryo sac egg cell differentiation
GO:0009560
289 (100%)
1 (0.35%)
GO:0009637	269	1	Glyma.19G184300	Underrepresented	240	response to blue light
GO:0009637
269 (100%)
1 (0.37%)
GO:0009644	582	2	2 Genes	Underrepresented	240	response to high light intensity
			(Click to hide)
			Glyma.02G138500
			Glyma.16G211800
GO:0009644
582 (100%)
2 (0.34%)
GO:0009827	322	1	Glyma.05G031800	Underrepresented	240	plant-type cell wall modification
GO:0009827
322 (100%)
1 (0.31%)
GO:0009832	313	1	Glyma.06G319100	Underrepresented	240	plant-type cell wall biogenesis
GO:0009832
313 (100%)
1 (0.32%)
GO:0009855	326	1	Glyma.08G188800	Underrepresented	240	determination of bilateral symmetry
GO:0009855
326 (100%)
1 (0.31%)
GO:0009860	460	1	Glyma.05G031800	Underrepresented	240	pollen tube growth
GO:0009860
460 (100%)
1 (0.22%)
GO:0009873	311	1	Glyma.15G036100	Underrepresented	240	ethylene mediated signaling pathway
GO:0009873
311 (100%)
1 (0.32%)
GO:0009908	269	1	Glyma.14G131100	Underrepresented	240	flower development
GO:0009908
269 (100%)
1 (0.37%)
GO:0010014	342	1	Glyma.08G188800	Underrepresented	240	meristem initiation
GO:0010014
342 (100%)
1 (0.29%)
GO:0010027	469	1	Glyma.06G007300	Underrepresented	240	thylakoid membrane organization
GO:0010027
469 (100%)
1 (0.21%)
GO:0010090	387	1	Glyma.19G184300	Underrepresented	240	trichome morphogenesis
GO:0010090
387 (100%)
1 (0.26%)
GO:0010224	278	1	Glyma.10G026000	Underrepresented	240	response to UV-B
GO:0010224
278 (100%)
1 (0.36%)
GO:0010413	495	1	Glyma.06G319100	Underrepresented	240	glucuronoxylan metabolic process
GO:0010413
495 (100%)
1 (0.2%)
GO:0015995	294	1	Glyma.07G133200	Underrepresented	240	chlorophyll biosynthetic process
GO:0015995
294 (100%)
1 (0.34%)
GO:0019288	581	2	2 Genes	Underrepresented	240	isopentenyl diphosphate biosynthetic process, mevalonate-independent pathway
			(Click to hide)
			Glyma.03G110100
			Glyma.07G133200
GO:0019288
581 (100%)
2 (0.34%)
GO:0031048	261	1	Glyma.13G193200	Overrepresented	240	chromatin silencing by small RNA
GO:0031048
261 (100%)
1 (0.38%)
GO:0034976	483	1	Glyma.16G211800	Underrepresented	240	response to endoplasmic reticulum stress
GO:0034976
483 (100%)
1 (0.21%)
GO:0042542	511	1	Glyma.16G211800	Underrepresented	240	response to hydrogen peroxide
GO:0042542
511 (100%)
1 (0.2%)
GO:0043069	525	2	2 Genes	Underrepresented	240	negative regulation of programmed cell death
			(Click to hide)
			Glyma.11G230400
			Glyma.19G142200
GO:0043069
525 (100%)
2 (0.38%)
GO:0043090	266	1	Glyma.19G142200	Underrepresented	240	amino acid import
GO:0043090
266 (100%)
1 (0.38%)
GO:0045010	312	1	Glyma.19G184300	Underrepresented	240	actin nucleation
GO:0045010
312 (100%)
1 (0.32%)
GO:0045492	497	1	Glyma.06G319100	Underrepresented	240	xylan biosynthetic process
GO:0045492
497 (100%)
1 (0.2%)
GO:0048193	457	1	Glyma.03G045400	Underrepresented	240	Golgi vesicle transport
GO:0048193
457 (100%)
1 (0.22%)
GO:0048366	332	1	Glyma.14G131100	Underrepresented	240	leaf development
GO:0048366
332 (100%)
1 (0.3%)
GO:0050832	941	3	3 Genes	Underrepresented	240	defense response to fungus
			(Click to hide)
			Glyma.04G061500
			Glyma.13G003500
			Glyma.17G239000
GO:0050832
941 (100%)
3 (0.32%)
GO:0051567	443	1	Glyma.13G057600	Underrepresented	240	histone H3-K9 methylation
GO:0051567
443 (100%)
1 (0.23%)
GO:0071555	448	1	Glyma.19G184300	Underrepresented	240	cell wall organization
GO:0071555
448 (100%)
1 (0.22%)
GO:0071555	448	1	Glyma.19G184300	Underrepresented	240	cell wall organization
GO:0071555
448 (100%)
1 (0.22%)
GO:0071555	448	1	Glyma.19G184300	Underrepresented	240	cell wall organization
GO:0071555
448 (100%)
1 (0.22%)
GO:0008603	2	1	Glyma.01G146600	Overrepresented	0.553003	cAMP-dependent protein kinase regulator activity
GO:0008603
2 (100%)
1 (50%)
GO:0004829	5	1	Glyma.19G191200	Overrepresented	1.37588	threonine-tRNA ligase activity
GO:0004829
5 (100%)
1 (20%)
GO:0003700	3846	5	5 Genes	Underrepresented	2.29512	sequence-specific DNA binding transcription factor activity
			(Click to hide)
			Glyma.02G225700
			Glyma.05G031800
			Glyma.09G265200
			Glyma.10G026000
			Glyma.16G042300
GO:0003700
3846 (100%)
5 (0.13%)
GO:0001872	11	1	Glyma.06G284700	Overrepresented	2.99804	(1->3)-beta-D-glucan binding
GO:0001872
11 (100%)
1 (9.09%)
GO:0004340	11	1	Glyma.08G200600	Overrepresented	2.99804	glucokinase activity
GO:0004340
11 (100%)
1 (9.09%)
GO:0008865	11	1	Glyma.08G200600	Overrepresented	2.99804	fructokinase activity
GO:0008865
11 (100%)
1 (9.09%)
GO:0008453	12	1	Glyma.08G140200	Overrepresented	3.26538	alanine-glyoxylate transaminase activity
GO:0008453
12 (100%)
1 (8.33%)
GO:0003854	13	1	Glyma.07G133200	Overrepresented	3.53186	3-beta-hydroxy-delta5-steroid dehydrogenase activity
GO:0003854
13 (100%)
1 (7.69%)
GO:0004806	101	2	2 Genes	Overrepresented	3.64057	triglyceride lipase activity
			(Click to hide)
			Glyma.03G089000
			Glyma.17G145900
GO:0004806
101 (100%)
2 (1.98%)
GO:0035197	15	1	Glyma.13G193200	Overrepresented	4.06225	siRNA binding
GO:0035197
15 (100%)
1 (6.67%)
GO:0003824	2676	3	3 Genes	Underrepresented	4.53196	catalytic activity
			(Click to hide)
			Glyma.01G146600
			Glyma.05G232600
			Glyma.08G140200
GO:0003824
2676 (100%)
3 (0.11%)
GO:0004396	17	1	Glyma.08G200600	Overrepresented	4.58925	hexokinase activity
GO:0004396
17 (100%)
1 (5.88%)
GO:0008276	18	1	Glyma.06G075300	Overrepresented	4.85149	protein methyltransferase activity
GO:0008276
18 (100%)
1 (5.56%)
GO:0010329	18	1	Glyma.19G184300	Overrepresented	4.85149	auxin efflux transmembrane transporter activity
GO:0010329
18 (100%)
1 (5.56%)
GO:0010328	20	1	Glyma.19G184300	Overrepresented	5.37344	auxin influx transmembrane transporter activity
GO:0010328
20 (100%)
1 (5%)
GO:0047714	20	1	Glyma.17G145900	Overrepresented	5.37344	galactolipase activity
GO:0047714
20 (100%)
1 (5%)
GO:0016876	21	1	Glyma.19G191200	Overrepresented	5.63316	ligase activity, forming aminoacyl-tRNA and related compounds
GO:0016876
21 (100%)
1 (4.76%)
GO:0045551	21	1	Glyma.14G221200	Overrepresented	5.63316	cinnamyl-alcohol dehydrogenase activity
GO:0045551
21 (100%)
1 (4.76%)
GO:0004462	22	1	Glyma.09G004300	Overrepresented	5.89205	lactoylglutathione lyase activity
GO:0004462
22 (100%)
1 (4.55%)
GO:0030247	22	1	Glyma.06G284700	Overrepresented	5.89205	polysaccharide binding
GO:0030247
22 (100%)
1 (4.55%)
GO:0008970	25	1	Glyma.17G145900	Overrepresented	6.66374	phosphatidylcholine 1-acylhydrolase activity
GO:0008970
25 (100%)
1 (4%)
GO:0005545	27	1	Glyma.17G235500	Overrepresented	7.17409	1-phosphatidylinositol binding
GO:0005545
27 (100%)
1 (3.7%)
GO:0019199	29	1	Glyma.10G237900	Overrepresented	7.68117	transmembrane receptor protein kinase activity
GO:0019199
29 (100%)
1 (3.45%)
GO:0042578	29	1	Glyma.02G138500	Overrepresented	7.68117	phosphoric ester hydrolase activity
GO:0042578
29 (100%)
1 (3.45%)
GO:0016209	30	1	Glyma.13G206900	Overrepresented	7.93349	antioxidant activity
GO:0016209
30 (100%)
1 (3.33%)
GO:0004857	166	2	2 Genes	Overrepresented	8.63808	enzyme inhibitor activity
			(Click to hide)
			Glyma.06G319100
			Glyma.09G042100
GO:0004857
166 (100%)
2 (1.2%)
GO:0015198	34	1	Glyma.19G142200	Overrepresented	8.93471	oligopeptide transporter activity
GO:0015198
34 (100%)
1 (2.94%)
GO:0008565	171	2	2 Genes	Overrepresented	9.07509	protein transporter activity
			(Click to hide)
			Glyma.08G025600
			Glyma.16G023700
GO:0008565
171 (100%)
2 (1.17%)
GO:0008061	37	1	Glyma.02G269600	Overrepresented	9.67723	chitin binding
GO:0008061
37 (100%)
1 (2.7%)
GO:0008266	37	1	Glyma.03G110100	Overrepresented	9.67723	poly(U) RNA binding
GO:0008266
37 (100%)
1 (2.7%)
GO:0030599	196	2	2 Genes	Overrepresented	11.3422	pectinesterase activity
			(Click to hide)
			Glyma.06G319100
			Glyma.09G042100
GO:0030599
196 (100%)
2 (1.02%)
GO:0004866	46	1	Glyma.16G211800	Overrepresented	11.8623	endopeptidase inhibitor activity
GO:0004866
46 (100%)
1 (2.17%)
GO:0004842	619	4	4 Genes	Overrepresented	12.0864	ubiquitin-protein ligase activity
			(Click to hide)
			Glyma.02G034200
			Glyma.09G242200
			Glyma.15G036100
			Glyma.16G170300
GO:0004842
619 (100%)
4 (0.65%)
GO:0003729	49	1	Glyma.10G049200	Overrepresented	12.5768	mRNA binding
GO:0003729
49 (100%)
1 (2.04%)
GO:0008483	51	1	Glyma.08G140200	Overrepresented	13.0493	transaminase activity
GO:0008483
51 (100%)
1 (1.96%)
GO:0004675	54	1	Glyma.02G100300	Overrepresented	13.7523	transmembrane receptor protein serine/threonine kinase activity
GO:0004675
54 (100%)
1 (1.85%)
GO:0015020	58	1	Glyma.01G022300	Overrepresented	14.6792	glucuronosyltransferase activity
GO:0015020
58 (100%)
1 (1.72%)
GO:0052716	58	1	Glyma.11G164000	Overrepresented	14.6792	hydroquinone:oxygen oxidoreductase activity
GO:0052716
58 (100%)
1 (1.72%)
GO:0047262	59	1	Glyma.02G026900	Overrepresented	14.9091	polygalacturonate 4-alpha-galacturonosyltransferase activity
GO:0047262
59 (100%)
1 (1.69%)
GO:0004601	237	2	2 Genes	Overrepresented	15.2874	peroxidase activity
			(Click to hide)
			Glyma.13G206900
			Glyma.17G053000
GO:0004601
237 (100%)
2 (0.84%)
GO:0016747	260	2	2 Genes	Overrepresented	17.583	transferase activity, transferring acyl groups other than amino-acyl groups
			(Click to hide)
			Glyma.03G244300
			Glyma.14G221200
GO:0016747
260 (100%)
2 (0.77%)
GO:0005516	483	3	3 Genes	Overrepresented	17.5944	calmodulin binding
			(Click to hide)
			Glyma.02G019700
			Glyma.05G034600
			Glyma.19G184300
GO:0005516
483 (100%)
3 (0.62%)
GO:0030276	71	1	Glyma.17G235500	Overrepresented	17.6108	clathrin binding
GO:0030276
71 (100%)
1 (1.41%)
GO:0016301	2134	10	10 Genes	Overrepresented	20.4508	kinase activity
			(Click to hide)
			Glyma.02G100300
			Glyma.02G156800
			Glyma.02G269600
			Glyma.03G035300
			Glyma.04G061500
			Glyma.08G061000
			Glyma.10G029000
			Glyma.10G237900
			Glyma.11G230400
			Glyma.13G373000
GO:0016301
2134 (100%)
10 (0.47%)
GO:0005515	4182	9	9 Genes	Underrepresented	22.1689	protein binding
			(Click to hide)
			Glyma.08G025600
			Glyma.08G188800
			Glyma.09G242200
			Glyma.10G026000
			Glyma.10G237900
			Glyma.14G131100
			Glyma.16G170300
			Glyma.17G239000
			Glyma.19G184300
GO:0005515
4182 (100%)
9 (0.22%)
GO:0004812	94	1	Glyma.19G191200	Overrepresented	22.5066	aminoacyl-tRNA ligase activity
GO:0004812
94 (100%)
1 (1.06%)
GO:0008237	97	1	Glyma.02G027800	Overrepresented	23.1189	metallopeptidase activity
GO:0008237
97 (100%)
1 (1.03%)
GO:0004672	2453	11	11 Genes	Overrepresented	23.2884	protein kinase activity
			(Click to hide)
			Glyma.01G146600
			Glyma.02G035300
			Glyma.02G100300
			Glyma.02G156800
			Glyma.03G035300
			Glyma.04G061500
			Glyma.08G061000
			Glyma.10G029000
			Glyma.10G237900
			Glyma.11G230400
			Glyma.13G373000
GO:0004672
2453 (100%)
11 (0.45%)
GO:0016772	2469	11	11 Genes	Overrepresented	23.4614	transferase activity, transferring phosphorus-containing groups
			(Click to hide)
			Glyma.01G146600
			Glyma.02G035300
			Glyma.02G100300
			Glyma.02G156800
			Glyma.03G035300
			Glyma.04G061500
			Glyma.08G061000
			Glyma.10G029000
			Glyma.10G237900
			Glyma.11G230400
			Glyma.13G373000
GO:0016772
2469 (100%)
11 (0.45%)
GO:0008168	337	2	2 Genes	Overrepresented	25.4298	methyltransferase activity
			(Click to hide)
			Glyma.03G045400
			Glyma.06G075300
GO:0008168
337 (100%)
2 (0.59%)
GO:0004222	128	1	Glyma.02G027800	Overrepresented	29.1121	metalloendopeptidase activity
GO:0004222
128 (100%)
1 (0.78%)
GO:0016616	129	1	Glyma.07G133200	Overrepresented	29.2956	oxidoreductase activity, acting on the CH-OH group of donors, NAD or NADP as acceptor
GO:0016616
129 (100%)
1 (0.78%)
GO:0015238	133	1	Glyma.09G178800	Overrepresented	30.024	drug transmembrane transporter activity
GO:0015238
133 (100%)
1 (0.75%)
GO:0016773	134	1	Glyma.08G200600	Overrepresented	30.2046	phosphotransferase activity, alcohol group as acceptor
GO:0016773
134 (100%)
1 (0.75%)
GO:0008233	135	1	Glyma.17G239000	Overrepresented	30.3846	peptidase activity
GO:0008233
135 (100%)
1 (0.74%)
GO:0005543	141	1	Glyma.17G235500	Overrepresented	31.4528	phospholipid binding
GO:0005543
141 (100%)
1 (0.71%)
GO:0000166	2506	5	5 Genes	Underrepresented	31.4864	nucleotide binding
			(Click to hide)
			Glyma.07G133200
			Glyma.14G131100
			Glyma.14G221200
			Glyma.17G176300
			Glyma.19G191200
GO:0000166
2506 (100%)
5 (0.2%)
GO:0008234	146	1	Glyma.17G239000	Overrepresented	32.3274	cysteine-type peptidase activity
GO:0008234
146 (100%)
1 (0.68%)
GO:0016758	408	2	2 Genes	Overrepresented	32.5609	transferase activity, transferring hexosyl groups
			(Click to hide)
			Glyma.01G022300
			Glyma.02G026900
GO:0016758
408 (100%)
2 (0.49%)
GO:0003677	3934	9	9 Genes	Underrepresented	32.8158	DNA binding
			(Click to hide)
			Glyma.02G225700
			Glyma.04G117600
			Glyma.05G031800
			Glyma.08G177800
			Glyma.10G026000
			Glyma.10G056900
			Glyma.11G074600
			Glyma.16G042300
			Glyma.19G127800
GO:0003677
3934 (100%)
9 (0.23%)
GO:0009055	970	1	Glyma.19G019000	Underrepresented	32.9649	electron carrier activity
GO:0009055
970 (100%)
1 (0.1%)
GO:0003676	1718	3	3 Genes	Underrepresented	33.1652	nucleic acid binding
			(Click to hide)
			Glyma.02G237800
			Glyma.11G074600
			Glyma.13G193200
GO:0003676
1718 (100%)
3 (0.17%)
GO:0015297	153	1	Glyma.09G178800	Overrepresented	33.5283	antiporter activity
GO:0015297
153 (100%)
1 (0.65%)
GO:0004674	2183	9	9 Genes	Overrepresented	37.6421	protein serine/threonine kinase activity
			(Click to hide)
			Glyma.02G035300
			Glyma.02G100300
			Glyma.02G156800
			Glyma.04G061500
			Glyma.08G061000
			Glyma.10G029000
			Glyma.10G237900
			Glyma.11G230400
			Glyma.13G373000
GO:0004674
2183 (100%)
9 (0.41%)
GO:0030170	214	1	Glyma.08G140200	Overrepresented	42.924	pyridoxal phosphate binding
GO:0030170
214 (100%)
1 (0.47%)
GO:0003735	733	3	3 Genes	Overrepresented	44.1521	structural constituent of ribosome
			(Click to hide)
			Glyma.03G110100
			Glyma.12G075500
			Glyma.15G095400
GO:0003735
733 (100%)
3 (0.41%)
GO:0042626	248	1	Glyma.19G184300	Overrepresented	47.4131	ATPase activity, coupled to transmembrane movement of substances
GO:0042626
248 (100%)
1 (0.4%)
GO:0042803	259	1	Glyma.11G230400	Overrepresented	48.7633	protein homodimerization activity
GO:0042803
259 (100%)
1 (0.39%)
GO:0004722	282	1	Glyma.01G146600	Overrepresented	51.4364	protein serine/threonine phosphatase activity
GO:0004722
282 (100%)
1 (0.35%)
GO:0005507	534	2	2 Genes	Overrepresented	59.4666	copper ion binding
			(Click to hide)
			Glyma.07G133200
			Glyma.11G164000
GO:0005507
534 (100%)
2 (0.37%)
GO:0016787	729	1	Glyma.08G188800	Underrepresented	63.2139	hydrolase activity
GO:0016787
729 (100%)
1 (0.14%)
GO:0046983	740	1	Glyma.04G117600	Underrepresented	63.3405	protein dimerization activity
GO:0046983
740 (100%)
1 (0.14%)
GO:0020037	750	1	Glyma.17G053000	Underrepresented	63.4637	heme binding
GO:0020037
750 (100%)
1 (0.13%)
GO:0008270	3032	8	8 Genes	Underrepresented	63.7619	zinc ion binding
			(Click to hide)
			Glyma.02G027800
			Glyma.02G034200
			Glyma.08G140200
			Glyma.11G074600
			Glyma.12G075500
			Glyma.14G221200
			Glyma.15G036100
			Glyma.16G042300
GO:0008270
3032 (100%)
8 (0.26%)
GO:0004713	796	3	3 Genes	Overrepresented	64.1212	protein tyrosine kinase activity
			(Click to hide)
			Glyma.08G061000
			Glyma.10G237900
			Glyma.13G373000
GO:0004713
796 (100%)
3 (0.38%)
GO:0005215	955	2	2 Genes	Underrepresented	66.5819	transporter activity
			(Click to hide)
			Glyma.09G178800
			Glyma.16G173500
GO:0005215
955 (100%)
2 (0.21%)
GO:0003723	1047	2	2 Genes	Underrepresented	66.983	RNA binding
			(Click to hide)
			Glyma.06G007300
			Glyma.02G237800
GO:0003723
1047 (100%)
2 (0.19%)
GO:0005524	4522	13	13 Genes	Underrepresented	67.5725	ATP binding
			(Click to hide)
			Glyma.01G146600
			Glyma.02G035300
			Glyma.02G100300
			Glyma.02G156800
			Glyma.03G035300
			Glyma.04G061500
			Glyma.08G061000
			Glyma.08G200600
			Glyma.10G029000
			Glyma.10G237900
			Glyma.11G230400
			Glyma.13G373000
			Glyma.19G191200
GO:0005524
4522 (100%)
13 (0.29%)
GO:0005509	539	1	Glyma.02G133000	Underrepresented	86	calcium ion binding
GO:0005509
539 (100%)
1 (0.19%)
GO:0016491	1468	4	4 Genes	Underrepresented	86	oxidoreductase activity
			(Click to hide)
			Glyma.11G164000
			Glyma.13G206900
			Glyma.14G221200
			Glyma.19G019000
GO:0016491
1468 (100%)
4 (0.27%)
GO:0016757	955	3	3 Genes	Underrepresented	86	transferase activity, transferring glycosyl groups
			(Click to hide)
			Glyma.01G022300
			Glyma.02G026900
			Glyma.18G185800
GO:0016757
955 (100%)
3 (0.31%)
GO:0030246	417	1	Glyma.08G061000	Underrepresented	86	carbohydrate binding
GO:0030246
417 (100%)
1 (0.24%)
GO:0043531	543	1	Glyma.01G032400	Underrepresented	86	ADP binding
GO:0043531
543 (100%)
1 (0.18%)
GO:0043565	887	2	2 Genes	Underrepresented	86	sequence-specific DNA binding
			(Click to hide)
			Glyma.09G265200
			Glyma.16G042300
GO:0043565
887 (100%)
2 (0.23%)
GO:0046872	549	1	Glyma.09G004300	Underrepresented	86	metal ion binding
GO:0046872
549 (100%)
1 (0.18%)
GO:0046872	549	1	Glyma.09G004300	Underrepresented	86	metal ion binding
GO:0046872
549 (100%)
1 (0.18%)

## Sheet: biological process
Glyma Name	Annotation ID	Description				Biological process	GO	count
Glyma.01g032400	GO:0007165	signal transduction				signal transduction	GO:0007165	11
Glyma.01g146600	GO:0007165	signal transduction				lipid metabolic process	GO:0006629	4
Glyma.04g061500	GO:0007165	signal transduction				translation	GO:0006412	6
Glyma.10g237900	GO:0007165	signal transduction				carbohydrate metabolic process	GO:0005975	4
Glyma.13g003500	GO:0007165	signal transduction				transport	GO:0006810	2
Glyma.16g159550	GO:0007165	signal transduction				flower development	GO:0009908	2
Glyma.03g089000	GO:0006629	lipid metabolic process				cell differentiation	GO:0030154	2
Glyma.17g145900	GO:0006629	lipid metabolic process
Glyma.03g110100	GO:0006412	translation
Glyma.12g075500	GO:0006412	translation
Glyma.15g095400	GO:0006412	translation
Glyma.08g200600	GO:0005975	carbohydrate metabolic process
Glyma.09g004300	GO:0005975	carbohydrate metabolic process
Glyma.10g221300	GO:0006810	transport
Glyma.14g131100	GO:0009908	flower development
Glyma.16g042300	GO:0030154	cell differentiation

## Sheet: cellular component
Glyma Name	Annotation ID	Description	Cellular Component	GO	count
Glyma.01g022300	GO:0043231	intracellular membrane-bounded organelle	intracellular membrane-bounded organelle	GO:0043231	4
Glyma.12g118200	GO:0043231	intracellular membrane-bounded organelle	intracellular	GO:0005622	7
Glyma.01g032400	GO:0005622	intracellular	mitochondrion	GO:0005739	30
Glyma.02g138500	GO:0005622	intracellular	plasma membrane	GO:0005886	56
Glyma.15g095400	GO:0005622	intracellular	membrane	GO:0016020	16
Glyma.15g232901	GO:0005622	intracellular	cytoplasm	GO:0005737	42
Glyma.01g146600	GO:0005739	mitochondrion	cytosol	GO:0005829	30
Glyma.02g133000	GO:0005739	mitochondrion	extracellular region	GO:0005576	42
Glyma.03g012600	GO:0005739	mitochondrion	Golgi apparatus	GO:0005794	8
Glyma.05g034600	GO:0005739	mitochondrion	nucleus	GO:0005634	87
Glyma.05g123300	GO:0005739	mitochondrion	nucleolus	GO:0005730	4
Glyma.05g232600	GO:0005739	mitochondrion	thylakoid	GO:0009579	4
Glyma.08g140200	GO:0005739	mitochondrion	ribosome	GO:0005840	6
Glyma.08g200600	GO:0005739	mitochondrion	cell wall	GO:0005618	8
Glyma.09g004300	GO:0005739	mitochondrion	endoplasmic reticulum	GO:0005783	10
Glyma.09g061500	GO:0005739	mitochondrion	plastid	GO:0009536	4
Glyma.10g221300	GO:0005739	mitochondrion	vacuole	GO:0005773	6
Glyma.12g118200	GO:0005739	mitochondrion	peroxisome	GO:0005777	2
Glyma.13g206900	GO:0005739	mitochondrion	nuclear envelope	GO:0005635	2
Glyma.19g019000	GO:0005739	mitochondrion	lysosome	GO:0005764	2
Glyma.19g191200	GO:0005739	mitochondrion	extracellular space	GO:0005615	2
Glyma.01g146600	GO:0005886	plasma membrane	Uncategorized	Uncategorized	8
Glyma.02g019700	GO:0005886	plasma membrane
Glyma.02g027800	GO:0005886	plasma membrane
Glyma.02g035300	GO:0005886	plasma membrane
Glyma.02g100300	GO:0005886	plasma membrane
Glyma.02g133000	GO:0005886	plasma membrane
Glyma.02g156800	GO:0005886	plasma membrane
Glyma.02g269600	GO:0005886	plasma membrane
Glyma.03g035300	GO:0005886	plasma membrane
Glyma.04g061500	GO:0005886	plasma membrane
Glyma.06g055000	GO:0005886	plasma membrane
Glyma.06g284700	GO:0005886	plasma membrane
Glyma.08g061000	GO:0005886	plasma membrane
Glyma.08g140200	GO:0005886	plasma membrane
Glyma.09g004300	GO:0005886	plasma membrane
Glyma.09g054400	GO:0005886	plasma membrane
Glyma.09g178800	GO:0005886	plasma membrane
Glyma.10g029000	GO:0005886	plasma membrane
Glyma.10g237900	GO:0005886	plasma membrane
Glyma.11g164000	GO:0005886	plasma membrane
Glyma.11g230400	GO:0005886	plasma membrane
Glyma.14g221200	GO:0005886	plasma membrane
Glyma.15g095400	GO:0005886	plasma membrane
Glyma.16g157500	GO:0005886	plasma membrane
Glyma.16g173500	GO:0005886	plasma membrane
Glyma.17g176300	GO:0005886	plasma membrane
Glyma.17g235500	GO:0005886	plasma membrane
Glyma.19g184300	GO:0005886	plasma membrane
Glyma.01g191800	GO:0016020	membrane
Glyma.02g035300	GO:0016020	membrane
Glyma.03g110100	GO:0016020	membrane
Glyma.08g140200	GO:0016020	membrane
Glyma.09g178800	GO:0016020	membrane
Glyma.10g237900	GO:0016020	membrane
Glyma.16g023700	GO:0016020	membrane
Glyma.19g142200	GO:0016020	membrane
Glyma.02g019700	GO:0005737	cytoplasm
Glyma.02g034200	GO:0005737	cytoplasm
Glyma.02g138500	GO:0005737	cytoplasm
Glyma.03g244300	GO:0005737	cytoplasm
Glyma.06g075300	GO:0005737	cytoplasm
Glyma.08g025600	GO:0005737	cytoplasm
Glyma.08g140200	GO:0005737	cytoplasm
Glyma.09g004300	GO:0005737	cytoplasm
Glyma.09g054000	GO:0005737	cytoplasm
Glyma.12g075500	GO:0005737	cytoplasm
Glyma.13g193200	GO:0005737	cytoplasm
Glyma.13g206900	GO:0005737	cytoplasm
Glyma.14g131100	GO:0005737	cytoplasm
Glyma.14g221200	GO:0005737	cytoplasm
Glyma.15g036100	GO:0005737	cytoplasm
Glyma.15g095400	GO:0005737	cytoplasm
Glyma.15g232901	GO:0005737	cytoplasm
Glyma.16g023700	GO:0005737	cytoplasm
Glyma.16g159550	GO:0005737	cytoplasm
Glyma.16g170300	GO:0005737	cytoplasm
Glyma.17g053000	GO:0005737	cytoplasm
Glyma.19g191200	GO:0005737	cytoplasm
Glyma.02g019700	GO:0005829	cytosol
Glyma.02g237800	GO:0005829	cytosol
Glyma.05g232600	GO:0005829	cytosol
Glyma.06g075300	GO:0005829	cytosol
Glyma.08g200600	GO:0005829	cytosol
Glyma.09g004300	GO:0005829	cytosol
Glyma.12g075500	GO:0005829	cytosol
Glyma.13g206900	GO:0005829	cytosol
Glyma.14g221200	GO:0005829	cytosol
Glyma.15g095400	GO:0005829	cytosol
Glyma.16g023700	GO:0005829	cytosol
Glyma.17g176300	GO:0005829	cytosol
Glyma.17g235500	GO:0005829	cytosol
Glyma.19g091300	GO:0005829	cytosol
Glyma.19g145800	GO:0005829	cytosol
Glyma.02g022100	GO:0005576	extracellular region
Glyma.02g026900	GO:0005576	extracellular region
Glyma.02g027800	GO:0005576	extracellular region
Glyma.02g100300	GO:0005576	extracellular region
Glyma.02g156800	GO:0005576	extracellular region
Glyma.02g269600	GO:0005576	extracellular region
Glyma.03g110100	GO:0005576	extracellular region
Glyma.05g069800	GO:0005576	extracellular region
Glyma.06g319100	GO:0005576	extracellular region
Glyma.08g061000	GO:0005576	extracellular region
Glyma.09g004300	GO:0005576	extracellular region
Glyma.09g042100	GO:0005576	extracellular region
Glyma.11g164000	GO:0005576	extracellular region
Glyma.11g230400	GO:0005576	extracellular region
Glyma.13g003500	GO:0005576	extracellular region
Glyma.16g157500	GO:0005576	extracellular region
Glyma.16g211800	GO:0005576	extracellular region
Glyma.17g053000	GO:0005576	extracellular region
Glyma.17g145900	GO:0005576	extracellular region
Glyma.17g239000	GO:0005576	extracellular region
Glyma.19g011000	GO:0005576	extracellular region
Glyma.02g026900	GO:0005794	Golgi apparatus
Glyma.03g170400	GO:0005794	Golgi apparatus
Glyma.17g239000	GO:0005794	Golgi apparatus
Glyma.18g185800	GO:0005794	Golgi apparatus
Glyma.02g034200	GO:0005634	nucleus
Glyma.02g035300	GO:0005634	nucleus
Glyma.02g138500	GO:0005634	nucleus
Glyma.02g155400	GO:0005634	nucleus
Glyma.02g225700	GO:0005634	nucleus
Glyma.02g237800	GO:0005634	nucleus
Glyma.03g035300	GO:0005634	nucleus
Glyma.03g110100	GO:0005634	nucleus
Glyma.04g117600	GO:0005634	nucleus
Glyma.05g031800	GO:0005634	nucleus
Glyma.05g034600	GO:0005634	nucleus
Glyma.06g034100	GO:0005634	nucleus
Glyma.06g055000	GO:0005634	nucleus
Glyma.06g075300	GO:0005634	nucleus
Glyma.08g025600	GO:0005634	nucleus
Glyma.08g177800	GO:0005634	nucleus
Glyma.08g188800	GO:0005634	nucleus
Glyma.09g229800	GO:0005634	nucleus
Glyma.09g242200	GO:0005634	nucleus
Glyma.09g265200	GO:0005634	nucleus
Glyma.10g026000	GO:0005634	nucleus
Glyma.10g056900	GO:0005634	nucleus
Glyma.11g074600	GO:0005634	nucleus
Glyma.12g075500	GO:0005634	nucleus
Glyma.13g057600	GO:0005634	nucleus
Glyma.13g193200	GO:0005634	nucleus
Glyma.13g373000	GO:0005634	nucleus
Glyma.14g131100	GO:0005634	nucleus
Glyma.15g036100	GO:0005634	nucleus
Glyma.15g095400	GO:0005634	nucleus
Glyma.15g198801	GO:0005634	nucleus
Glyma.16g023700	GO:0005634	nucleus
Glyma.16g024100	GO:0005634	nucleus
Glyma.16g042300	GO:0005634	nucleus
Glyma.16g170300	GO:0005634	nucleus
Glyma.17g053000	GO:0005634	nucleus
Glyma.17g235500	GO:0005634	nucleus
Glyma.17g239000	GO:0005634	nucleus
Glyma.18g233000	GO:0005634	nucleus
Glyma.19g011000	GO:0005634	nucleus
Glyma.19g105000	GO:0005634	nucleus
Glyma.19g127800	GO:0005634	nucleus
Glyma.19g147700	GO:0005634	nucleus
Glyma.19g184300	GO:0005634	nucleus
Glyma.02g155400	GO:0005730	nucleolus
Glyma.12g075500	GO:0005730	nucleolus
Glyma.03g110100	GO:0009579	thylakoid
Glyma.07g133200	GO:0009579	thylakoid
Glyma.03g110100	GO:0005840	ribosome
Glyma.12g075500	GO:0005840	ribosome
Glyma.15g095400	GO:0005840	ribosome
Glyma.06g319100	GO:0005618	cell wall
Glyma.09g042100	GO:0005618	cell wall
Glyma.13g003500	GO:0005618	cell wall
Glyma.16g211800	GO:0005618	cell wall
Glyma.07g133200	GO:0005783	endoplasmic reticulum
Glyma.12g075500	GO:0005783	endoplasmic reticulum
Glyma.15g095400	GO:0005783	endoplasmic reticulum
Glyma.16g211800	GO:0005783	endoplasmic reticulum
Glyma.19g184300	GO:0005783	endoplasmic reticulum
Glyma.08g200600	GO:0009536	plastid
Glyma.09g178800	GO:0009536	plastid
Glyma.09g004300	GO:0005773	vacuole
Glyma.12g075500	GO:0005773	vacuole
Glyma.17g239000	GO:0005773	vacuole
Glyma.09g004300	GO:0005777	peroxisome
Glyma.16g023700	GO:0005635	nuclear envelope
Glyma.17g239000	GO:0005764	lysosome
Glyma.17g239000	GO:0005615	extracellular space
USDA Logo	Iowa State University Logo

## Sheet: Molecular function
Glyma Name	Annotation ID	Description		Molecular Function	GO	count
Glyma.01g146600	GO:0003824	catalytic activity		catalytic activity	GO:0003824	6
Glyma.05g232600	GO:0003824	catalytic activity		transferase activity, transferring phosphorus-containing groups	GO:0016772	22
Glyma.08g140200	GO:0003824	catalytic activity		kinase activity	GO:0016301	20
Glyma.01g146600	GO:0016772	transferase activity, transferring phosphorus-containing groups		carbohydrate binding	GO:0030246	6
Glyma.02g035300	GO:0016772	transferase activity, transferring phosphorus-containing groups		protein binding	GO:0005515	31
Glyma.02g100300	GO:0016772	transferase activity, transferring phosphorus-containing groups		DNA binding	GO:0003677	18
Glyma.02g156800	GO:0016772	transferase activity, transferring phosphorus-containing groups		sequence-specific DNA binding transcription factor activity	GO:0003700	12
Glyma.03g035300	GO:0016772	transferase activity, transferring phosphorus-containing groups		nucleic acid binding	GO:0003676	6
Glyma.04g061500	GO:0016772	transferase activity, transferring phosphorus-containing groups		RNA binding	GO:0003723	6
Glyma.08g061000	GO:0016772	transferase activity, transferring phosphorus-containing groups		hydrolase activity	GO:0016787	4
Glyma.10g029000	GO:0016772	transferase activity, transferring phosphorus-containing groups		nucleotide binding	GO:0000166	12
Glyma.10g237900	GO:0016772	transferase activity, transferring phosphorus-containing groups		transporter activity	GO:0005215	4
Glyma.11g230400	GO:0016772	transferase activity, transferring phosphorus-containing groups		lipid binding	GO:0008289	2
Glyma.13g373000	GO:0016772	transferase activity, transferring phosphorus-containing groups		Uncategorized	Uncategorized	8
Glyma.02g100300	GO:0016301	kinase activity
Glyma.02g156800	GO:0016301	kinase activity
Glyma.02g269600	GO:0016301	kinase activity
Glyma.03g035300	GO:0016301	kinase activity
Glyma.04g061500	GO:0016301	kinase activity
Glyma.08g061000	GO:0016301	kinase activity
Glyma.10g029000	GO:0016301	kinase activity
Glyma.10g237900	GO:0016301	kinase activity
Glyma.11g230400	GO:0016301	kinase activity
Glyma.13g373000	GO:0016301	kinase activity
Glyma.02g156800	GO:0030246	carbohydrate binding
Glyma.08g061000	GO:0030246	carbohydrate binding
Glyma.16g157500	GO:0030246	carbohydrate binding
Glyma.02g156800	GO:0005515	protein binding
Glyma.02g269600	GO:0005515	protein binding
Glyma.05g031800	GO:0005515	protein binding
Glyma.06g034100	GO:0005515	protein binding
Glyma.08g025600	GO:0005515	protein binding
Glyma.08g188800	GO:0005515	protein binding
Glyma.09g242200	GO:0005515	protein binding
Glyma.10g026000	GO:0005515	protein binding
Glyma.10g056900	GO:0005515	protein binding
Glyma.10g237900	GO:0005515	protein binding
Glyma.14g131100	GO:0005515	protein binding
Glyma.15g232901	GO:0005515	protein binding
Glyma.16g170300	GO:0005515	protein binding
Glyma.16g173500	GO:0005515	protein binding
Glyma.17g239000	GO:0005515	protein binding
Glyma.19g184300	GO:0005515	protein binding
Glyma.02g225700	GO:0003677	DNA binding
Glyma.04g117600	GO:0003677	DNA binding
Glyma.05g031800	GO:0003677	DNA binding
Glyma.08g177800	GO:0003677	DNA binding
Glyma.10g026000	GO:0003677	DNA binding
Glyma.10g056900	GO:0003677	DNA binding
Glyma.11g074600	GO:0003677	DNA binding
Glyma.16g042300	GO:0003677	DNA binding
Glyma.19g127800	GO:0003677	DNA binding
Glyma.02g225700	GO:0003700	sequence-specific DNA binding transcription factor activity
Glyma.05g031800	GO:0003700	sequence-specific DNA binding transcription factor activity
Glyma.05g034600	GO:0003700	sequence-specific DNA binding transcription factor activity
Glyma.09g265200	GO:0003700	sequence-specific DNA binding transcription factor activity
Glyma.10g026000	GO:0003700	sequence-specific DNA binding transcription factor activity
Glyma.16g042300	GO:0003700	sequence-specific DNA binding transcription factor activity
Glyma.02g237800	GO:0003676	nucleic acid binding
Glyma.11g074600	GO:0003676	nucleic acid binding
Glyma.13g193200	GO:0003676	nucleic acid binding
Glyma.02g237800	GO:0003723	RNA binding
Glyma.06g007300	GO:0003723	RNA binding
Glyma.08g188800	GO:0003723	RNA binding
Glyma.03g089000	GO:0016787	hydrolase activity
Glyma.08g188800	GO:0016787	hydrolase activity
Glyma.07g133200	GO:0000166	nucleotide binding
Glyma.10g049200	GO:0000166	nucleotide binding
Glyma.14g131100	GO:0000166	nucleotide binding
Glyma.14g221200	GO:0000166	nucleotide binding
Glyma.17g176300	GO:0000166	nucleotide binding
Glyma.19g191200	GO:0000166	nucleotide binding
Glyma.09g178800	GO:0005215	transporter activity
Glyma.16g173500	GO:0005215	transporter activity
Glyma.09g265200	GO:0008289	lipid binding
USDA Logo	Iowa State University Logo
